# Supplementary material for: 2-(4-Bromo­phen­yl)-2-oxoethyl 4-chloro­benzoate
Source: Acta Crystallogr Sect E Struct Rep Online. 2011 Jun 18;67(Pt 7):o1723. doi: 10.1107/S1600536811022963 (PMC3151903; doi:10.1107/S1600536811022963)
Supplement: Supplementary file 1 [file e-67-o1723-sup1.cif]

##############################################################################
#                                                                            #
# This CIF contains the data in a paper accepted for publication in          #
# Acta Crystallographica Section E. It conforms to the requirements of       #
# Notes for Authors for Acta Crystallographica Section E, and has been       #
# peer reviewed under the auspices of the IUCr Commission on Journals.       #
#                                                                            #
# Full details of the Crystallographic Information File format               #
# are given in the paper "The Crystallographic Information File (CIF):       #
# a New Standard Archive File for Crystallography" by S. R. Hall, F. H.      #
# Allen and I. D. Brown [Acta Cryst. (1991), A47, 655-685].                  #
#                                                                            #
# The current version of the core CIF dictionary is obtainable from          #
# ftp://ftp.iucr.org/pub/cif_core.dic.                                       #
#                                                                            #
# Software is freely available for graphical display of the structure(s)     #
# in this CIF. For information consult the CIF software page                 #
# http://www.iucr.org/resources/cif/software.                                #
#                                                                            #
# This file may be used for bona fide research purposes within the           #
# scientific community so long as proper attribution is given to the journal # 
# article from which it was obtained.                                        #
#                                                                            #
##############################################################################
data_global
_audit_creation_method     'form.cif (version 2.0)'
_journal_data_validation_number     ?
_journal_date_recd_electronic     2011-05-26
_journal_date_accepted     2011-06-14
_journal_name_full     'Acta Crystallographica, Section E'
_journal_year     2011
_journal_volume     67
_journal_issue      7
_journal_page_first     o1723
_journal_page_last     o1723
_journal_paper_category     QO
_journal_coeditor_code     RZ2606
_publ_contact_author_name     'Prof. Fun, Hoong-Kun'
_publ_contact_author_address
;
      X-ray Crystallography Unit
      School of Physics
      Universiti Sains Malaysia
      11800 USM, Penang
      MALAYSIA
;
_publ_contact_author_email     'hkfun@usm.my'
_publ_contact_author_fax     '6 04 6579150'
_publ_contact_author_phone     '6 04 6533652'
_publ_section_title
;
2-(4-Bromophenyl)-2-oxoethyl 4-chlorobenzoate
;
loop_
    _publ_author_name
    _publ_author_footnote
    _publ_author_address
    'Hoong-Kun Fun'
;
      Thomson Reuters ResearcherID: A-3561-2009.
;
;     X-ray Crystallography Unit
      School of Physics
      Universiti Sains Malaysia
      11800 USM, Penang
      Malaysia
;
    'Chin Sing Yeap'
;
      Thomson Reuters ResearcherID: A-5523-2009.
;
;
      X-ray Crystallography Unit
      School of Physics
      Universiti Sains Malaysia
      11800 USM, Penang
      Malaysia
;
    'Garudachari, B.' ?
;
      Organic Chemistry Division,
      Department of Chemistry,
      National Institute of Technology-Karnataka,
      Surathkal, Mangalore 575 025,
      India
;
    'Arun M. Isloor' ?
;
      Organic Chemistry Division,
      Department of Chemistry,
      National Institute of Technology-Karnataka,
      Surathkal, Mangalore 575 025,
      India
;
    'Satyanarayan, M. N.' ?
;
      Department of Physics,
      National Institute of Technology-Karnataka,
      Surathkal, Mangalore 575 025,
      India
;
data_I
_audit_creation_method     SHELXL-97
_chemical_name_systematic
;
2-(4-Bromophenyl)-2-oxoethyl 4-chlorobenzoate
;
_chemical_name_common     ?
_chemical_formula_moiety     'C15 H10 Br Cl O3'
_chemical_formula_sum     'C15 H10 Br Cl O3'
_chemical_formula_iupac     'C15 H10 Br Cl O3'
_chemical_formula_weight     353.59
_chemical_melting_point     ?
_symmetry_cell_setting     monoclinic
_symmetry_space_group_name_H-M     'P 21'
_symmetry_space_group_name_Hall     'P 2yb'
loop_
    _symmetry_equiv_pos_as_xyz
    'x, y, z'
    '-x, y+1/2, -z'
_cell_length_a     17.1061(11)
_cell_length_b     5.3062(4)
_cell_length_c     24.0376(16)
_cell_angle_alpha     90.00
_cell_angle_beta     101.5020(10)
_cell_angle_gamma     90.00
_cell_volume     2138.0(3)
_cell_formula_units_Z     6
_cell_measurement_reflns_used     4899
_cell_measurement_theta_min     2.30
_cell_measurement_theta_max     26.13
_cell_measurement_temperature     297(2)
_exptl_crystal_description     'block'
_exptl_crystal_colour     'colourless'
_exptl_crystal_size_max     0.41
_exptl_crystal_size_mid     0.19
_exptl_crystal_size_min     0.15
_exptl_crystal_density_diffrn     1.648
_exptl_crystal_density_meas     ?
_exptl_crystal_density_method     'not measured'
_exptl_crystal_F_000     1056
_exptl_absorpt_coefficient_mu     3.074
_exptl_absorpt_correction_type     multi-scan
_exptl_absorpt_process_details     '(<i>SADABS</i>; Bruker, 2009)'
_exptl_absorpt_correction_T_min     0.3640
_exptl_absorpt_correction_T_max     0.6573
_exptl_special_details
;
;
_diffrn_ambient_temperature     297(2)
_diffrn_radiation_type     MoK\a
_diffrn_radiation_wavelength     0.71073
_diffrn_radiation_source     'fine-focus sealed tube'
_diffrn_radiation_monochromator     graphite
_diffrn_measurement_device_type
;
Bruker APEXII DUO CCD area-detector
;
_diffrn_measurement_method     '\f and \w'
_diffrn_detector_area_resol_mean     ?
_diffrn_reflns_number     18463
_diffrn_reflns_av_R_equivalents     0.0214
_diffrn_reflns_av_sigmaI/netI     0.0478
_diffrn_reflns_theta_min     1.90
_diffrn_reflns_theta_max     27.31
_diffrn_reflns_theta_full     27.31
_diffrn_measured_fraction_theta_max     0.994
_diffrn_measured_fraction_theta_full     0.994
_diffrn_reflns_limit_h_min     -22
_diffrn_reflns_limit_h_max     21
_diffrn_reflns_limit_k_min     -6
_diffrn_reflns_limit_k_max     6
_diffrn_reflns_limit_l_min     -31
_diffrn_reflns_limit_l_max     31
_diffrn_standards_number     0
_diffrn_standards_interval_count     .
_diffrn_standards_interval_time     .
_diffrn_standards_decay_%     ?
_refine_special_details
;
Refinement of <i>F</i>^2^ against ALL reflections. The weighted <i>R</i>-factor
<i>wR</i> and goodness of fit <i>S</i> are based on <i>F</i>^2^, conventional
<i>R</i>-factors <i>R</i> are based on <i>F</i>, with <i>F</i> set to zero for
negative <i>F</i>^2^. The threshold expression of <i>F</i>^2^ >
\s(<i>F</i>^2^) is used only for calculating <i>R</i>-factors(gt) <i>etc</i>.
and is not relevant to the choice of reflections for refinement.
<i>R</i>-factors based on <i>F</i>^2^ are statistically about twice as large
as those based on <i>F</i>, and <i>R</i>- factors based on ALL data will be
even larger.
;
_reflns_number_total     8890
_reflns_number_gt     5931
_reflns_threshold_expression     I>2\s(I)
_refine_ls_structure_factor_coef     Fsqd
_refine_ls_matrix_type     full
_refine_ls_R_factor_all     0.0757
_refine_ls_R_factor_gt     0.0449
_refine_ls_wR_factor_gt     0.1264
_refine_ls_wR_factor_ref     0.1416
_refine_ls_goodness_of_fit_ref     1.038
_refine_ls_restrained_S_all     1.038
_refine_ls_number_reflns     8890
_refine_ls_number_parameters     541
_refine_ls_number_restraints     1
_refine_ls_hydrogen_treatment     constr
_refine_ls_weighting_scheme     calc
_refine_ls_weighting_details
         'calc w=1/[\s^2^(Fo^2^)+(0.0741P)^2^+0.4681P] where P=(Fo^2^+2Fc^2^)/3'
_atom_sites_solution_hydrogens     geom
_atom_sites_solution_primary     direct
_atom_sites_solution_secondary     difmap
_refine_ls_shift/su_max     0.001
_refine_ls_shift/su_mean     0.000
_refine_diff_density_max     0.672
_refine_diff_density_min     -0.538
_refine_ls_extinction_method     none
_refine_ls_extinction_coef     ?
_refine_ls_abs_structure_details     'Flack (1983), 3590 Friedel pairs'
_refine_ls_abs_structure_Flack     0.065(10)
loop_
    _atom_type_symbol
    _atom_type_description
    _atom_type_scat_dispersion_real
    _atom_type_scat_dispersion_imag
    _atom_type_scat_source
    'C' 'C' 0.0033 0.0016
                         'International Tables Vol C Tables 4.2.6.8 and 6.1.1.4'
    'H' 'H' 0.0000 0.0000
                         'International Tables Vol C Tables 4.2.6.8 and 6.1.1.4'
    'O' 'O' 0.0106 0.0060
                         'International Tables Vol C Tables 4.2.6.8 and 6.1.1.4'
    'Cl' 'Cl' 0.1484 0.1585
                         'International Tables Vol C Tables 4.2.6.8 and 6.1.1.4'
    'Br' 'Br' -0.2901 2.4595
                         'International Tables Vol C Tables 4.2.6.8 and 6.1.1.4'
_computing_data_collection     'APEX2 (Bruker, 2009)'
_computing_cell_refinement     'SAINT (Bruker, 2009)'
_computing_data_reduction     'SAINT (Bruker, 2009)'
_computing_structure_solution     'SHELXTL (Sheldrick, 2008)'
_computing_structure_refinement     'SHELXTL (Sheldrick, 2008)'
_computing_molecular_graphics     'SHELXTL (Sheldrick, 2008)'
_computing_publication_material
                             'SHELXTL (Sheldrick, 2008) and PLATON (Spek, 2009)'
loop_
    _atom_site_type_symbol
    _atom_site_label
    _atom_site_fract_x
    _atom_site_fract_y
    _atom_site_fract_z
    _atom_site_U_iso_or_equiv
    _atom_site_adp_type
    _atom_site_calc_flag
    _atom_site_refinement_flags
    _atom_site_occupancy
    _atom_site_symmetry_multiplicity
    _atom_site_disorder_assembly
    _atom_site_disorder_group
    Br Br1A 0.67824(3) 1.30681(17) 0.56131(3) 0.0834(2) Uani d . 1 1 . .
    Cl Cl1A -0.15600(8) 0.7707(5) 0.61298(7) 0.0905(6) Uani d . 1 1 . .
    O O1A 0.3290(2) 0.9241(10) 0.63191(17) 0.0841(16) Uani d . 1 1 . .
    O O2A 0.1988(2) 1.1811(8) 0.58442(16) 0.0632(10) Uani d . 1 1 . .
    O O3A 0.1936(2) 0.8415(10) 0.52826(15) 0.0736(12) Uani d . 1 1 . .
    C C1A 0.4376(3) 1.3623(11) 0.56106(19) 0.0501(12) Uani d . 1 1 . .
    H H1AA 0.3959 1.4676 0.5447 0.060 Uiso calc R 1 1 . .
    C C2A 0.5157(3) 1.4119(11) 0.55351(19) 0.0526(13) Uani d . 1 1 . .
    H H2AA 0.5265 1.5531 0.5334 0.063 Uiso calc R 1 1 . .
    C C3A 0.5759(3) 1.2477(12) 0.57638(18) 0.0502(13) Uani d . 1 1 . .
    C C4A 0.5622(3) 1.0413(15) 0.60918(18) 0.0556(12) Uani d . 1 1 . .
    H H4AA 0.6038 0.9348 0.6252 0.067 Uiso calc R 1 1 . .
    C C5A 0.4865(3) 0.9992(11) 0.61718(18) 0.0503(12) Uani d . 1 1 . .
    H H5AA 0.4771 0.8628 0.6392 0.060 Uiso calc R 1 1 . .
    C C6A 0.4229(3) 1.1541(10) 0.59333(17) 0.0462(12) Uani d . 1 1 . .
    C C7A 0.3413(3) 1.0949(12) 0.60142(19) 0.0533(15) Uani d . 1 1 . .
    C C8A 0.2734(3) 1.2495(13) 0.5706(2) 0.0622(15) Uani d . 1 1 . .
    H H8AA 0.2839 1.4259 0.5798 0.075 Uiso calc R 1 1 . .
    H H8AB 0.2698 1.2297 0.5300 0.075 Uiso calc R 1 1 . .
    C C9A 0.1655(3) 0.9666(12) 0.5602(2) 0.0533(15) Uani d . 1 1 . .
    C C10A 0.0870(3) 0.9183(11) 0.57661(18) 0.0471(12) Uani d . 1 1 . .
    C C11A 0.0551(3) 1.0787(13) 0.61134(18) 0.0536(13) Uani d . 1 1 . .
    H H11A 0.0844 1.2180 0.6271 0.064 Uiso calc R 1 1 . .
    C C12A -0.0192(3) 1.0367(17) 0.6231(2) 0.0652(14) Uani d . 1 1 . .
    H H12A -0.0405 1.1465 0.6464 0.078 Uiso calc R 1 1 . .
    C C13A -0.0615(3) 0.8289(14) 0.5998(2) 0.0604(15) Uani d . 1 1 . .
    C C14A -0.0303(3) 0.6605(12) 0.56479(19) 0.0569(14) Uani d . 1 1 . .
    H H14A -0.0592 0.5200 0.5493 0.068 Uiso calc R 1 1 . .
    C C15A 0.0445(3) 0.7093(13) 0.55400(19) 0.0548(14) Uani d . 1 1 . .
    H H15A 0.0665 0.5996 0.5312 0.066 Uiso calc R 1 1 . .
    Br Br1B 0.06535(3) 0.5564(2) 0.73157(2) 0.0802(2) Uani d . 1 1 . .
    Cl Cl1B 0.92955(6) -0.0329(3) 0.77621(5) 0.0628(4) Uani d . 1 1 . .
    O O1B 0.4359(2) 0.0185(11) 0.78999(16) 0.0786(11) Uani d . 1 1 . .
    O O2B 0.54903(19) 0.2829(8) 0.75497(14) 0.0627(10) Uani d . 1 1 . .
    O O3B 0.5851(2) 0.5857(10) 0.70158(16) 0.0768(12) Uani d . 1 1 . .
    C C1B 0.2738(3) 0.1656(11) 0.7806(2) 0.0593(14) Uani d . 1 1 . .
    H H1BA 0.2901 0.0219 0.8020 0.071 Uiso calc R 1 1 . .
    C C2B 0.1972(3) 0.2425(14) 0.7741(2) 0.0666(17) Uani d . 1 1 . .
    H H2BA 0.1620 0.1554 0.7920 0.080 Uiso calc R 1 1 . .
    C C3B 0.1714(3) 0.4476(12) 0.74136(18) 0.0525(14) Uani d . 1 1 . .
    C C4B 0.2241(3) 0.5826(13) 0.71591(19) 0.0553(14) Uani d . 1 1 . .
    H H4BA 0.2066 0.7235 0.6939 0.066 Uiso calc R 1 1 . .
    C C5B 0.3026(3) 0.5066(13) 0.72344(19) 0.0552(14) Uani d . 1 1 . .
    H H5BA 0.3382 0.5967 0.7065 0.066 Uiso calc R 1 1 . .
    C C6B 0.3285(3) 0.2963(12) 0.75623(17) 0.0495(12) Uani d . 1 1 . .
    C C7B 0.4133(3) 0.2139(12) 0.76452(19) 0.0579(14) Uani d . 1 1 . .
    C C8B 0.4699(3) 0.3840(13) 0.74273(18) 0.0605(16) Uani d . 1 1 . .
    H H8BA 0.4527 0.4044 0.7020 0.073 Uiso calc R 1 1 . .
    H H8BB 0.4697 0.5487 0.7602 0.073 Uiso calc R 1 1 . .
    C C9B 0.6007(3) 0.4055(12) 0.7307(2) 0.0558(14) Uani d . 1 1 . .
    C C10B 0.6816(3) 0.2864(12) 0.74456(18) 0.0488(11) Uani d . 1 1 . .
    C C11B 0.7416(3) 0.3983(13) 0.7210(2) 0.0677(16) Uani d . 1 1 . .
    H H11B 0.7300 0.5398 0.6980 0.081 Uiso calc R 1 1 . .
    C C12B 0.8182(3) 0.2997(15) 0.7317(2) 0.0657(15) Uani d . 1 1 . .
    H H12B 0.8586 0.3755 0.7168 0.079 Uiso calc R 1 1 . .
    C C13B 0.8332(3) 0.0859(12) 0.76505(18) 0.0497(12) Uani d . 1 1 . .
    C C14B 0.7754(3) -0.0248(12) 0.78855(18) 0.0545(15) Uani d . 1 1 . .
    H H14B 0.7873 -0.1653 0.8118 0.065 Uiso calc R 1 1 . .
    C C15B 0.6984(3) 0.0746(13) 0.77740(18) 0.0525(13) Uani d . 1 1 . .
    H H15B 0.6584 -0.0031 0.7923 0.063 Uiso calc R 1 1 . .
    Br Br1C 0.32100(3) -0.72787(16) 0.94037(3) 0.0849(3) Uani d . 1 1 . .
    Cl Cl1C 1.15846(7) -0.2313(4) 0.89129(6) 0.0805(5) Uani d . 1 1 . .
    O O1C 0.6700(2) -0.3571(9) 0.86746(17) 0.0800(14) Uani d . 1 1 . .
    O O2C 0.7989(2) -0.6225(9) 0.91351(17) 0.0693(12) Uani d . 1 1 . .
    O O3C 0.8057(2) -0.2890(10) 0.97126(16) 0.0758(12) Uani d . 1 1 . .
    C C1C 0.5592(3) -0.7933(11) 0.93756(19) 0.0515(13) Uani d . 1 1 . .
    H H1CA 0.5997 -0.9063 0.9520 0.062 Uiso calc R 1 1 . .
    C C2C 0.4832(3) -0.8341(12) 0.9467(2) 0.0552(14) Uani d . 1 1 . .
    H H2CA 0.4729 -0.9727 0.9678 0.066 Uiso calc R 1 1 . .
    C C3C 0.4234(3) -0.6727(13) 0.92500(19) 0.0533(13) Uani d . 1 1 . .
    C C4C 0.4372(3) -0.4662(16) 0.89371(19) 0.0611(14) Uani d . 1 1 . .
    H H4CA 0.3958 -0.3569 0.8788 0.073 Uiso calc R 1 1 . .
    C C5C 0.5134(3) -0.4232(13) 0.88469(18) 0.0549(13) Uani d . 1 1 . .
    H H5CA 0.5231 -0.2843 0.8635 0.066 Uiso calc R 1 1 . .
    C C6C 0.5757(3) -0.5854(10) 0.90700(18) 0.0450(12) Uani d . 1 1 . .
    C C7C 0.6575(3) -0.5282(11) 0.8977(2) 0.0519(14) Uani d . 1 1 . .
    C C8C 0.7228(3) -0.6899(14) 0.9273(2) 0.0642(15) Uani d . 1 1 . .
    H H8CA 0.7264 -0.6749 0.9679 0.077 Uiso calc R 1 1 . .
    H H8CB 0.7108 -0.8643 0.9168 0.077 Uiso calc R 1 1 . .
    C C9C 0.8341(3) -0.4191(13) 0.93900(19) 0.0511(13) Uani d . 1 1 . .
    C C10C 0.9124(3) -0.3701(10) 0.92392(18) 0.0482(13) Uani d . 1 1 . .
    C C11C 0.9457(3) -0.5376(11) 0.89043(19) 0.0517(13) Uani d . 1 1 . .
    H H11C 0.9170 -0.6783 0.8748 0.062 Uiso calc R 1 1 . .
    C C12C 1.0218(3) -0.4933(14) 0.8805(2) 0.0573(14) Uani d . 1 1 . .
    H H12C 1.0445 -0.6050 0.8585 0.069 Uiso calc R 1 1 . .
    C C13C 1.0634(3) -0.2850(12) 0.9034(2) 0.0514(13) Uani d . 1 1 . .
    C C14C 1.0313(3) -0.1212(12) 0.9361(2) 0.0566(13) Uani d . 1 1 . .
    H H14C 1.0605 0.0188 0.9516 0.068 Uiso calc R 1 1 . .
    C C15C 0.9556(3) -0.1613(13) 0.9465(2) 0.0542(13) Uani d . 1 1 . .
    H H15C 0.9339 -0.0477 0.9687 0.065 Uiso calc R 1 1 . .
loop_
    _atom_site_aniso_label
    _atom_site_aniso_U_11
    _atom_site_aniso_U_22
    _atom_site_aniso_U_33
    _atom_site_aniso_U_12
    _atom_site_aniso_U_13
    _atom_site_aniso_U_23
    Br1A 0.0459(3) 0.1128(7) 0.0917(4) -0.0160(4) 0.0140(3) 0.0005(4)
    Cl1A 0.0560(7) 0.1171(17) 0.1044(11) -0.0214(11) 0.0302(8) 0.0042(12)
    O1A 0.065(2) 0.102(4) 0.087(3) -0.003(2) 0.019(2) 0.047(3)
    O2A 0.0488(19) 0.057(3) 0.090(2) -0.005(2) 0.0276(18) -0.009(2)
    O3A 0.065(2) 0.082(3) 0.082(2) 0.003(3) 0.0341(19) -0.015(3)
    C1A 0.050(2) 0.043(3) 0.057(3) 0.000(3) 0.008(2) 0.003(3)
    C2A 0.058(3) 0.045(3) 0.057(3) -0.004(3) 0.017(2) 0.009(2)
    C3A 0.043(2) 0.056(4) 0.048(2) -0.009(3) 0.003(2) -0.003(3)
    C4A 0.050(2) 0.053(3) 0.060(3) 0.004(4) 0.000(2) 0.004(3)
    C5A 0.053(3) 0.041(3) 0.054(2) 0.003(3) 0.004(2) 0.013(3)
    C6A 0.050(3) 0.044(3) 0.042(2) -0.004(2) 0.004(2) 0.004(2)
    C7A 0.052(3) 0.058(4) 0.049(2) -0.008(3) 0.010(2) 0.001(3)
    C8A 0.050(3) 0.054(4) 0.087(3) 0.004(3) 0.024(3) 0.012(3)
    C9A 0.048(3) 0.055(4) 0.057(3) 0.008(3) 0.011(2) 0.003(3)
    C10A 0.044(2) 0.049(3) 0.048(2) -0.003(2) 0.007(2) 0.002(2)
    C11A 0.053(3) 0.048(3) 0.062(3) -0.007(3) 0.018(2) -0.009(3)
    C12A 0.062(3) 0.069(4) 0.071(3) 0.000(4) 0.029(2) -0.011(4)
    C13A 0.046(3) 0.071(4) 0.065(3) 0.001(3) 0.011(2) 0.015(3)
    C14A 0.052(3) 0.057(4) 0.058(3) -0.014(3) 0.001(2) 0.000(3)
    C15A 0.060(3) 0.055(4) 0.050(3) 0.010(3) 0.012(2) -0.002(3)
    Br1B 0.0535(3) 0.1015(6) 0.0861(4) 0.0141(4) 0.0153(3) -0.0053(4)
    Cl1B 0.0359(5) 0.0806(12) 0.0704(7) 0.0202(6) 0.0067(5) -0.0083(7)
    O1B 0.072(2) 0.070(3) 0.091(2) 0.030(3) 0.0089(19) 0.019(3)
    O2B 0.0516(18) 0.073(3) 0.0619(19) 0.024(2) 0.0083(15) 0.008(2)
    O3B 0.073(2) 0.072(3) 0.085(2) 0.028(3) 0.0124(19) 0.023(3)
    C1B 0.073(3) 0.045(3) 0.062(3) 0.013(3) 0.018(3) 0.016(3)
    C2B 0.076(4) 0.064(4) 0.064(3) -0.008(3) 0.026(3) 0.016(3)
    C3B 0.044(2) 0.068(4) 0.046(2) 0.003(2) 0.0098(19) -0.006(3)
    C4B 0.053(3) 0.049(4) 0.062(3) 0.012(3) 0.009(2) 0.015(3)
    C5B 0.044(2) 0.058(4) 0.062(3) 0.007(3) 0.008(2) 0.015(3)
    C6B 0.055(3) 0.050(3) 0.040(2) 0.012(3) 0.0021(19) -0.002(2)
    C7B 0.068(3) 0.051(4) 0.048(3) 0.029(3) -0.005(2) -0.001(2)
    C8B 0.057(3) 0.079(4) 0.045(2) 0.030(3) 0.007(2) 0.006(2)
    C9B 0.062(3) 0.061(4) 0.046(2) 0.014(3) 0.015(2) 0.000(3)
    C10B 0.055(2) 0.047(3) 0.044(2) 0.011(3) 0.009(2) 0.007(2)
    C11B 0.077(3) 0.065(4) 0.065(3) 0.014(3) 0.021(3) 0.016(3)
    C12B 0.057(3) 0.074(4) 0.073(3) 0.005(3) 0.030(2) 0.006(3)
    C13B 0.050(2) 0.046(3) 0.053(2) 0.012(3) 0.010(2) 0.001(3)
    C14B 0.050(3) 0.059(4) 0.054(2) 0.012(3) 0.008(2) 0.014(3)
    C15B 0.053(3) 0.054(4) 0.053(2) 0.003(3) 0.017(2) 0.005(3)
    Br1C 0.0474(3) 0.1115(7) 0.0968(4) -0.0085(4) 0.0169(3) -0.0075(4)
    Cl1C 0.0425(6) 0.1100(15) 0.0921(9) -0.0088(9) 0.0205(6) 0.0061(10)
    O1C 0.066(2) 0.087(4) 0.090(3) -0.011(2) 0.022(2) 0.036(3)
    O2C 0.055(2) 0.064(3) 0.096(3) -0.001(2) 0.034(2) -0.004(3)
    O3C 0.065(2) 0.086(3) 0.082(2) -0.006(2) 0.0283(19) -0.024(3)
    C1C 0.054(3) 0.044(3) 0.059(3) 0.006(3) 0.017(2) 0.010(3)
    C2C 0.052(3) 0.053(4) 0.060(3) -0.007(3) 0.012(2) 0.007(3)
    C3C 0.047(2) 0.057(4) 0.057(3) -0.005(3) 0.012(2) -0.010(3)
    C4C 0.052(3) 0.064(4) 0.062(3) 0.009(4) -0.002(2) -0.001(4)
    C5C 0.064(3) 0.048(4) 0.051(2) -0.008(3) 0.006(2) -0.002(3)
    C6C 0.052(3) 0.038(3) 0.046(2) -0.002(2) 0.013(2) -0.005(2)
    C7C 0.057(3) 0.046(4) 0.056(3) -0.008(3) 0.018(2) 0.004(3)
    C8C 0.052(3) 0.056(4) 0.089(4) -0.012(3) 0.024(3) -0.003(3)
    C9C 0.051(3) 0.050(4) 0.052(2) 0.002(3) 0.011(2) 0.001(3)
    C10C 0.049(3) 0.048(4) 0.047(2) 0.012(2) 0.007(2) 0.005(2)
    C11C 0.052(3) 0.048(4) 0.057(2) 0.004(3) 0.016(2) 0.004(2)
    C12C 0.055(3) 0.059(4) 0.063(3) 0.006(3) 0.022(2) 0.005(3)
    C13C 0.041(2) 0.058(4) 0.056(3) 0.002(3) 0.012(2) 0.009(3)
    C14C 0.057(3) 0.049(3) 0.061(3) -0.004(3) 0.004(2) 0.001(3)
    C15C 0.057(3) 0.049(4) 0.057(3) 0.000(3) 0.012(2) -0.001(3)
_geom_special_details
;
All e.s.d.'s (except the e.s.d. in the dihedral angle between two l.s. planes)
are estimated using the full covariance matrix. The cell e.s.d.'s are taken
into account individually in the estimation of e.s.d.'s in distances, angles
and torsion angles; correlations between e.s.d.'s in cell parameters are only
used when they are defined by crystal symmetry. An approximate (isotropic)
treatment of cell e.s.d.'s is used for estimating e.s.d.'s involving l.s.
planes.
;
loop_
    _geom_bond_atom_site_label_1
    _geom_bond_atom_site_label_2
    _geom_bond_site_symmetry_2
    _geom_bond_distance
    _geom_bond_publ_flag
    Br1A C3A . 1.884(4) ?
    Cl1A C13A . 1.735(5) ?
    O1A C7A . 1.210(7) ?
    O2A C9A . 1.351(7) ?
    O2A C8A . 1.428(6) ?
    O3A C9A . 1.187(6) ?
    C1A C6A . 1.401(7) ?
    C1A C2A . 1.409(6) ?
    C1A H1AA . 0.9300 ?
    C2A C3A . 1.376(7) ?
    C2A H2AA . 0.9300 ?
    C3A C4A . 1.396(9) ?
    C4A C5A . 1.366(6) ?
    C4A H4AA . 0.9300 ?
    C5A C6A . 1.392(7) ?
    C5A H5AA . 0.9300 ?
    C6A C7A . 1.481(6) ?
    C7A C8A . 1.493(7) ?
    C8A H8AA . 0.9700 ?
    C8A H8AB . 0.9700 ?
    C9A C10A . 1.495(6) ?
    C10A C15A . 1.377(8) ?
    C10A C11A . 1.379(7) ?
    C11A C12A . 1.375(6) ?
    C11A H11A . 0.9300 ?
    C12A C13A . 1.375(10) ?
    C12A H12A . 0.9300 ?
    C13A C14A . 1.405(8) ?
    C14A C15A . 1.379(7) ?
    C14A H14A . 0.9300 ?
    C15A H15A . 0.9300 ?
    Br1B C3B . 1.873(5) ?
    Cl1B C13B . 1.735(5) ?
    O1B C7B . 1.227(8) ?
    O2B C9B . 1.324(7) ?
    O2B C8B . 1.431(5) ?
    O3B C9B . 1.183(7) ?
    C1B C2B . 1.351(7) ?
    C1B C6B . 1.387(7) ?
    C1B H1BA . 0.9300 ?
    C2B C3B . 1.364(9) ?
    C2B H2BA . 0.9300 ?
    C3B C4B . 1.385(7) ?
    C4B C5B . 1.379(6) ?
    C4B H4BA . 0.9300 ?
    C5B C6B . 1.387(8) ?
    C5B H5BA . 0.9300 ?
    C6B C7B . 1.488(7) ?
    C7B C8B . 1.493(9) ?
    C8B H8BA . 0.9700 ?
    C8B H8BB . 0.9700 ?
    C9B C10B . 1.497(7) ?
    C10B C15B . 1.370(8) ?
    C10B C11B . 1.401(7) ?
    C11B C12B . 1.386(8) ?
    C11B H11B . 0.9300 ?
    C12B C13B . 1.384(9) ?
    C12B H12B . 0.9300 ?
    C13B C14B . 1.365(6) ?
    C14B C15B . 1.395(6) ?
    C14B H14B . 0.9300 ?
    C15B H15B . 0.9300 ?
    Br1C C3C . 1.884(4) ?
    Cl1C C13C . 1.732(5) ?
    O1C C7C . 1.208(6) ?
    O2C C9C . 1.325(8) ?
    O2C C8C . 1.451(5) ?
    O3C C9C . 1.210(6) ?
    C1C C2C . 1.378(6) ?
    C1C C6C . 1.386(7) ?
    C1C H1CA . 0.9300 ?
    C2C C3C . 1.356(8) ?
    C2C H2CA . 0.9300 ?
    C3C C4C . 1.376(10) ?
    C4C C5C . 1.382(6) ?
    C4C H4CA . 0.9300 ?
    C5C C6C . 1.392(7) ?
    C5C H5CA . 0.9300 ?
    C6C C7C . 1.491(6) ?
    C7C C8C . 1.474(8) ?
    C8C H8CA . 0.9700 ?
    C8C H8CB . 0.9700 ?
    C9C C10C . 1.477(6) ?
    C10C C15C . 1.382(8) ?
    C10C C11C . 1.395(7) ?
    C11C C12C . 1.390(6) ?
    C11C H11C . 0.9300 ?
    C12C C13C . 1.368(9) ?
    C12C H12C . 0.9300 ?
    C13C C14C . 1.358(7) ?
    C14C C15C . 1.383(7) ?
    C14C H14C . 0.9300 ?
    C15C H15C . 0.9300 ?
loop_
    _geom_angle_atom_site_label_1
    _geom_angle_atom_site_label_2
    _geom_angle_atom_site_label_3
    _geom_angle_site_symmetry_1
    _geom_angle_site_symmetry_3
    _geom_angle
    _geom_angle_publ_flag
    C9A O2A C8A . . 115.7(5) ?
    C6A C1A C2A . . 119.9(5) ?
    C6A C1A H1AA . . 120.1 ?
    C2A C1A H1AA . . 120.1 ?
    C3A C2A C1A . . 118.9(5) ?
    C3A C2A H2AA . . 120.6 ?
    C1A C2A H2AA . . 120.6 ?
    C2A C3A C4A . . 121.8(4) ?
    C2A C3A Br1A . . 117.9(4) ?
    C4A C3A Br1A . . 120.4(4) ?
    C5A C4A C3A . . 118.6(5) ?
    C5A C4A H4AA . . 120.7 ?
    C3A C4A H4AA . . 120.7 ?
    C4A C5A C6A . . 122.0(5) ?
    C4A C5A H5AA . . 119.0 ?
    C6A C5A H5AA . . 119.0 ?
    C5A C6A C1A . . 118.8(4) ?
    C5A C6A C7A . . 120.0(5) ?
    C1A C6A C7A . . 121.2(5) ?
    O1A C7A C6A . . 121.4(5) ?
    O1A C7A C8A . . 120.0(4) ?
    C6A C7A C8A . . 118.6(5) ?
    O2A C8A C7A . . 112.8(5) ?
    O2A C8A H8AA . . 109.0 ?
    C7A C8A H8AA . . 109.0 ?
    O2A C8A H8AB . . 109.0 ?
    C7A C8A H8AB . . 109.0 ?
    H8AA C8A H8AB . . 107.8 ?
    O3A C9A O2A . . 124.0(5) ?
    O3A C9A C10A . . 125.1(5) ?
    O2A C9A C10A . . 110.8(5) ?
    C15A C10A C11A . . 119.6(4) ?
    C15A C10A C9A . . 117.7(5) ?
    C11A C10A C9A . . 122.6(5) ?
    C12A C11A C10A . . 121.2(6) ?
    C12A C11A H11A . . 119.4 ?
    C10A C11A H11A . . 119.4 ?
    C11A C12A C13A . . 118.7(6) ?
    C11A C12A H12A . . 120.7 ?
    C13A C12A H12A . . 120.7 ?
    C12A C13A C14A . . 121.4(4) ?
    C12A C13A Cl1A . . 120.1(5) ?
    C14A C13A Cl1A . . 118.4(5) ?
    C15A C14A C13A . . 118.1(5) ?
    C15A C14A H14A . . 120.9 ?
    C13A C14A H14A . . 120.9 ?
    C10A C15A C14A . . 120.9(5) ?
    C10A C15A H15A . . 119.6 ?
    C14A C15A H15A . . 119.6 ?
    C9B O2B C8B . . 114.3(5) ?
    C2B C1B C6B . . 121.4(5) ?
    C2B C1B H1BA . . 119.3 ?
    C6B C1B H1BA . . 119.3 ?
    C1B C2B C3B . . 120.2(5) ?
    C1B C2B H2BA . . 119.9 ?
    C3B C2B H2BA . . 119.9 ?
    C2B C3B C4B . . 120.2(5) ?
    C2B C3B Br1B . . 120.8(4) ?
    C4B C3B Br1B . . 119.0(4) ?
    C5B C4B C3B . . 119.5(6) ?
    C5B C4B H4BA . . 120.2 ?
    C3B C4B H4BA . . 120.2 ?
    C4B C5B C6B . . 120.2(5) ?
    C4B C5B H5BA . . 119.9 ?
    C6B C5B H5BA . . 119.9 ?
    C1B C6B C5B . . 118.4(4) ?
    C1B C6B C7B . . 121.2(5) ?
    C5B C6B C7B . . 120.4(5) ?
    O1B C7B C6B . . 121.1(6) ?
    O1B C7B C8B . . 121.6(5) ?
    C6B C7B C8B . . 117.2(5) ?
    O2B C8B C7B . . 110.8(5) ?
    O2B C8B H8BA . . 109.5 ?
    C7B C8B H8BA . . 109.5 ?
    O2B C8B H8BB . . 109.5 ?
    C7B C8B H8BB . . 109.5 ?
    H8BA C8B H8BB . . 108.1 ?
    O3B C9B O2B . . 124.5(5) ?
    O3B C9B C10B . . 124.2(5) ?
    O2B C9B C10B . . 111.2(5) ?
    C15B C10B C11B . . 119.6(5) ?
    C15B C10B C9B . . 123.6(5) ?
    C11B C10B C9B . . 116.8(5) ?
    C12B C11B C10B . . 120.5(6) ?
    C12B C11B H11B . . 119.8 ?
    C10B C11B H11B . . 119.8 ?
    C13B C12B C11B . . 118.4(5) ?
    C13B C12B H12B . . 120.8 ?
    C11B C12B H12B . . 120.8 ?
    C14B C13B C12B . . 121.8(5) ?
    C14B C13B Cl1B . . 121.6(4) ?
    C12B C13B Cl1B . . 116.6(4) ?
    C13B C14B C15B . . 119.5(5) ?
    C13B C14B H14B . . 120.3 ?
    C15B C14B H14B . . 120.3 ?
    C10B C15B C14B . . 120.2(5) ?
    C10B C15B H15B . . 119.9 ?
    C14B C15B H15B . . 119.9 ?
    C9C O2C C8C . . 116.2(4) ?
    C2C C1C C6C . . 120.6(5) ?
    C2C C1C H1CA . . 119.7 ?
    C6C C1C H1CA . . 119.7 ?
    C3C C2C C1C . . 120.2(5) ?
    C3C C2C H2CA . . 119.9 ?
    C1C C2C H2CA . . 119.9 ?
    C2C C3C C4C . . 121.0(4) ?
    C2C C3C Br1C . . 119.1(4) ?
    C4C C3C Br1C . . 119.9(4) ?
    C3C C4C C5C . . 119.1(6) ?
    C3C C4C H4CA . . 120.4 ?
    C5C C4C H4CA . . 120.4 ?
    C4C C5C C6C . . 120.8(6) ?
    C4C C5C H5CA . . 119.6 ?
    C6C C5C H5CA . . 119.6 ?
    C1C C6C C5C . . 118.4(4) ?
    C1C C6C C7C . . 122.6(5) ?
    C5C C6C C7C . . 119.0(5) ?
    O1C C7C C8C . . 121.3(5) ?
    O1C C7C C6C . . 121.8(5) ?
    C8C C7C C6C . . 116.9(4) ?
    O2C C8C C7C . . 112.0(5) ?
    O2C C8C H8CA . . 109.2 ?
    C7C C8C H8CA . . 109.2 ?
    O2C C8C H8CB . . 109.2 ?
    C7C C8C H8CB . . 109.2 ?
    H8CA C8C H8CB . . 107.9 ?
    O3C C9C O2C . . 123.9(5) ?
    O3C C9C C10C . . 123.8(6) ?
    O2C C9C C10C . . 112.3(5) ?
    C15C C10C C11C . . 119.3(4) ?
    C15C C10C C9C . . 119.0(5) ?
    C11C C10C C9C . . 121.6(5) ?
    C12C C11C C10C . . 119.7(5) ?
    C12C C11C H11C . . 120.2 ?
    C10C C11C H11C . . 120.2 ?
    C13C C12C C11C . . 119.8(5) ?
    C13C C12C H12C . . 120.1 ?
    C11C C12C H12C . . 120.1 ?
    C14C C13C C12C . . 120.8(5) ?
    C14C C13C Cl1C . . 119.5(5) ?
    C12C C13C Cl1C . . 119.7(4) ?
    C13C C14C C15C . . 120.4(5) ?
    C13C C14C H14C . . 119.8 ?
    C15C C14C H14C . . 119.8 ?
    C10C C15C C14C . . 120.0(5) ?
    C10C C15C H15C . . 120.0 ?
    C14C C15C H15C . . 120.0 ?
loop_
    _geom_torsion_atom_site_label_1
    _geom_torsion_atom_site_label_2
    _geom_torsion_atom_site_label_3
    _geom_torsion_atom_site_label_4
    _geom_torsion_site_symmetry_1
    _geom_torsion_site_symmetry_2
    _geom_torsion_site_symmetry_3
    _geom_torsion_site_symmetry_4
    _geom_torsion
    _geom_torsion_publ_flag
    C6A C1A C2A C3A . . . . 2.5(7) ?
    C1A C2A C3A C4A . . . . -3.3(8) ?
    C1A C2A C3A Br1A . . . . 175.9(4) ?
    C2A C3A C4A C5A . . . . 1.8(8) ?
    Br1A C3A C4A C5A . . . . -177.3(4) ?
    C3A C4A C5A C6A . . . . 0.5(8) ?
    C4A C5A C6A C1A . . . . -1.3(8) ?
    C4A C5A C6A C7A . . . . 177.7(5) ?
    C2A C1A C6A C5A . . . . -0.2(7) ?
    C2A C1A C6A C7A . . . . -179.2(5) ?
    C5A C6A C7A O1A . . . . 5.4(8) ?
    C1A C6A C7A O1A . . . . -175.7(5) ?
    C5A C6A C7A C8A . . . . -174.0(5) ?
    C1A C6A C7A C8A . . . . 4.9(7) ?
    C9A O2A C8A C7A . . . . -76.3(6) ?
    O1A C7A C8A O2A . . . . 3.6(8) ?
    C6A C7A C8A O2A . . . . -177.0(5) ?
    C8A O2A C9A O3A . . . . -1.7(7) ?
    C8A O2A C9A C10A . . . . -178.6(4) ?
    O3A C9A C10A C15A . . . . 1.5(8) ?
    O2A C9A C10A C15A . . . . 178.3(5) ?
    O3A C9A C10A C11A . . . . -176.0(5) ?
    O2A C9A C10A C11A . . . . 0.8(7) ?
    C15A C10A C11A C12A . . . . -1.2(8) ?
    C9A C10A C11A C12A . . . . 176.3(5) ?
    C10A C11A C12A C13A . . . . 0.5(9) ?
    C11A C12A C13A C14A . . . . 0.2(9) ?
    C11A C12A C13A Cl1A . . . . -179.3(5) ?
    C12A C13A C14A C15A . . . . -0.2(8) ?
    Cl1A C13A C14A C15A . . . . 179.3(4) ?
    C11A C10A C15A C14A . . . . 1.2(8) ?
    C9A C10A C15A C14A . . . . -176.4(5) ?
    C13A C14A C15A C10A . . . . -0.5(8) ?
    C6B C1B C2B C3B . . . . 2.3(9) ?
    C1B C2B C3B C4B . . . . -1.9(9) ?
    C1B C2B C3B Br1B . . . . 179.8(5) ?
    C2B C3B C4B C5B . . . . 0.7(8) ?
    Br1B C3B C4B C5B . . . . 179.1(4) ?
    C3B C4B C5B C6B . . . . 0.1(8) ?
    C2B C1B C6B C5B . . . . -1.5(8) ?
    C2B C1B C6B C7B . . . . 178.7(5) ?
    C4B C5B C6B C1B . . . . 0.3(8) ?
    C4B C5B C6B C7B . . . . -179.9(5) ?
    C1B C6B C7B O1B . . . . 4.9(8) ?
    C5B C6B C7B O1B . . . . -174.8(5) ?
    C1B C6B C7B C8B . . . . -172.6(5) ?
    C5B C6B C7B C8B . . . . 7.7(7) ?
    C9B O2B C8B C7B . . . . 171.7(4) ?
    O1B C7B C8B O2B . . . . 1.1(7) ?
    C6B C7B C8B O2B . . . . 178.6(4) ?
    C8B O2B C9B O3B . . . . 0.8(8) ?
    C8B O2B C9B C10B . . . . -179.0(4) ?
    O3B C9B C10B C15B . . . . -178.7(6) ?
    O2B C9B C10B C15B . . . . 1.2(7) ?
    O3B C9B C10B C11B . . . . -0.2(8) ?
    O2B C9B C10B C11B . . . . 179.6(5) ?
    C15B C10B C11B C12B . . . . -1.5(9) ?
    C9B C10B C11B C12B . . . . -180.0(5) ?
    C10B C11B C12B C13B . . . . 1.4(9) ?
    C11B C12B C13B C14B . . . . -1.7(9) ?
    C11B C12B C13B Cl1B . . . . 179.0(5) ?
    C12B C13B C14B C15B . . . . 2.0(8) ?
    Cl1B C13B C14B C15B . . . . -178.7(4) ?
    C11B C10B C15B C14B . . . . 1.8(8) ?
    C9B C10B C15B C14B . . . . -179.8(5) ?
    C13B C14B C15B C10B . . . . -2.0(8) ?
    C6C C1C C2C C3C . . . . 1.0(8) ?
    C1C C2C C3C C4C . . . . -0.1(8) ?
    C1C C2C C3C Br1C . . . . -178.0(4) ?
    C2C C3C C4C C5C . . . . -0.3(8) ?
    Br1C C3C C4C C5C . . . . 177.5(4) ?
    C3C C4C C5C C6C . . . . -0.2(8) ?
    C2C C1C C6C C5C . . . . -1.6(7) ?
    C2C C1C C6C C7C . . . . 177.8(5) ?
    C4C C5C C6C C1C . . . . 1.2(7) ?
    C4C C5C C6C C7C . . . . -178.3(5) ?
    C1C C6C C7C O1C . . . . 174.4(5) ?
    C5C C6C C7C O1C . . . . -6.2(7) ?
    C1C C6C C7C C8C . . . . -5.8(7) ?
    C5C C6C C7C C8C . . . . 173.6(5) ?
    C9C O2C C8C C7C . . . . 77.1(6) ?
    O1C C7C C8C O2C . . . . -2.3(8) ?
    C6C C7C C8C O2C . . . . 178.0(4) ?
    C8C O2C C9C O3C . . . . -1.4(8) ?
    C8C O2C C9C C10C . . . . 178.1(4) ?
    O3C C9C C10C C15C . . . . -1.6(8) ?
    O2C C9C C10C C15C . . . . 178.9(5) ?
    O3C C9C C10C C11C . . . . 174.3(5) ?
    O2C C9C C10C C11C . . . . -5.2(7) ?
    C15C C10C C11C C12C . . . . 0.4(7) ?
    C9C C10C C11C C12C . . . . -175.5(5) ?
    C10C C11C C12C C13C . . . . -0.5(8) ?
    C11C C12C C13C C14C . . . . 0.5(8) ?
    C11C C12C C13C Cl1C . . . . 179.6(4) ?
    C12C C13C C14C C15C . . . . -0.6(8) ?
    Cl1C C13C C14C C15C . . . . -179.7(4) ?
    C11C C10C C15C C14C . . . . -0.4(7) ?
    C9C C10C C15C C14C . . . . 175.6(5) ?
    C13C C14C C15C C10C . . . . 0.5(8) ?
loop_
    _geom_hbond_atom_site_label_D
    _geom_hbond_atom_site_label_H
    _geom_hbond_atom_site_label_A
    _geom_hbond_site_symmetry_A
    _geom_hbond_distance_DH
    _geom_hbond_distance_HA
    _geom_hbond_distance_DA
    _geom_hbond_angle_DHA
    _geom_hbond_publ_flag
    C5A H5AA O3B . 0.93 2.59 3.227(7) 126 yes
    C5B H5BA O1A . 0.93 2.48 3.217(7) 136 yes
    C15B H15B O1C . 0.93 2.59 3.254(7) 129 yes
