# Supplementary material for: 2-(4-Bromo­phen­yl)-2-oxoethyl 4-chloro­benzoate
Source: Acta Crystallogr Sect E Struct Rep Online. 2011 Jun 18;67(Pt 7):o1723. doi: 10.1107/S1600536811022963 (PMC3151903; doi:10.1107/S1600536811022963)
Supplement: Supplementary file 2 [file e-67-o1723-Isup2.hkl]

# 
# h,k,l, Fc-squared, Fo-squared, sigma(Fo-squared) and status flag 
# 
data_I
_shelx_title ' cr02 in P2(1) (RT)' 
_shelx_refln_list_code          4 
_shelx_F_calc_maximum      259.59 
_exptl_crystal_F_000      1056.00 
_reflns_d_resolution_high  0.7746 
 
loop_ 
 _symmetry_equiv_pos_as_xyz 
 'x, y, z' 
 '-x, y+1/2, -z' 
 
_cell_length_a    17.1061 
_cell_length_b     5.3062 
_cell_length_c    24.0376 
_cell_angle_alpha  90.000 
_cell_angle_beta  101.502 
_cell_angle_gamma  90.000 
 
_shelx_F_squared_multiplier     1.000 
 
loop_ 
 _refln_index_h 
 _refln_index_k 
 _refln_index_l 
 _refln_F_squared_calc 
 _refln_F_squared_meas 
 _refln_F_squared_sigma 
 _refln_observed_status 
   2  -6   0       95.58       77.87     21.03 o 
   3  -6   0       33.46       53.49     21.87 o 
   1  -5   0       12.77        9.47     10.86 o 
   2  -5   0        3.08      -10.14     10.14 o 
   3  -5   0      403.54      379.38     30.29 o 
   4  -5   0       51.82       61.36     18.24 o 
   5  -5   0      268.21      270.29     26.41 o 
   0  -4   0     1558.89     1513.67     74.08 o 
   1  -4   0       10.28        8.79      8.35 o 
   2  -4   0       94.60      114.75     10.45 o 
   3  -4   0      379.78      371.67     18.63 o 
   4  -4   0       32.04       25.34      8.73 o 
   5  -4   0      378.76      324.47     17.83 o 
   6  -4   0      434.60      445.63     32.35 o 
   1  -3   0     3953.00     4256.93    197.12 o 
   2  -3   0      179.60      131.25     13.20 o 
   3  -3   0      105.72      189.23     16.12 o 
   4  -3   0      900.06      791.30     44.12 o 
   5  -3   0       58.89       51.12     12.07 o 
   6  -3   0      549.02      571.74     23.14 o 
   0  -2   0     2336.30     2507.64    116.21 o 
   1  -2   0     3043.97     3052.12     99.58 o 
   2  -2   0    15202.31    16207.64    738.28 o 
   3  -2   0      293.68      288.65     19.31 o 
   4  -2   0      880.34      998.59     33.95 o 
   5  -2   0      267.07      238.59     11.48 o 
   6  -2   0     9627.30     9729.25    310.22 o 
   7  -2   0     3168.39     3291.52    104.96 o 
   8  -2   0     1081.92     1163.23     56.11 o 
  12  -2   0      250.25      256.48     14.73 o 
  13  -2   0        9.09        8.33     13.69 o 
  14  -2   0     2140.76     2070.90    102.57 o 
  15  -2   0        8.15        1.93     15.17 o 
  16  -2   0       21.12      -16.21     16.21 o 
  17  -2   0     1233.09     1318.07     69.03 o 
  18  -2   0        1.90       -9.70     19.75 o 
  19  -2   0      384.72      393.11     32.50 o 
  20  -2   0       28.68       -7.87     22.77 o 
   1  -1   0     1433.72     1534.12     71.69 o 
   2  -1   0     6842.51     7647.02    242.68 o 
   3  -1   0     1983.42     2020.24     93.30 o 
   4  -1   0     4339.67     4588.14    146.26 o 
   5  -1   0     6320.33     6772.11    176.98 o 
   6  -1   0     1093.98     1120.78     28.07 o 
   7  -1   0       55.67       66.78      7.80 o 
   8  -1   0      107.03      115.58      5.51 o 
   9  -1   0      271.91      312.29     14.49 o 
  10  -1   0     1084.63     1096.64     29.24 o 
  11  -1   0      702.91      688.60     20.29 o 
  12  -1   0     1009.58      973.94     27.71 o 
  13  -1   0     1750.76     1675.98     45.22 o 
  14  -1   0      507.14      502.67     17.74 o 
  15  -1   0       80.15       71.22      8.67 o 
  16  -1   0        0.15       -8.17      8.17 o 
  17  -1   0      193.18      189.74     13.41 o 
  18  -1   0      522.75      504.09     23.63 o 
  19  -1   0      160.58      166.60     13.95 o 
  20  -1   0      191.45      166.64     26.14 o 
  21  -1   0       30.71       48.19     23.66 o 
   2   0   0      130.89      170.11      8.75 o 
   3   0   0     4433.32     3933.59     98.90 o 
   4   0   0      105.19      129.25      7.12 o 
   5   0   0     4294.51     4295.42    108.31 o 
   6   0   0     6222.17     6560.92    165.45 o 
   7   0   0      799.61      819.89     26.52 o 
   8   0   0    67387.89    70171.84   1683.81 o 
   9   0   0      143.67      175.63      8.11 o 
  10   0   0     1126.12     1277.11     34.30 o 
  11   0   0     5425.27     5223.37    132.60 o 
  12   0   0     6077.22     6568.77    213.20 o 
  13   0   0      990.49      994.27     37.33 o 
  14   0   0       57.49       35.16      7.88 o 
  15   0   0      914.00      930.52     27.94 o 
  16   0   0      733.24      783.55     25.10 o 
  17   0   0      648.34      699.40     25.03 o 
  18   0   0      290.03      272.86     18.20 o 
  19   0   0      567.40      571.42     22.22 o 
  20   0   0      529.31      560.57     52.19 o 
  21   0   0       57.26        7.43     17.89 o 
   2   1   0     6725.13     7365.47    224.40 o 
   4   1   0     4166.63     4488.02    183.25 o 
   5   1   0     6210.30     6752.74    192.23 o 
   6   1   0      987.98     1025.51     31.80 o 
   7   1   0       61.10       59.23      3.82 o 
   8   1   0      119.59      116.95      5.99 o 
   9   1   0      243.79      257.90      9.32 o 
  10   1   0     1064.84     1058.23     25.14 o 
  11   1   0      699.01      691.56     21.09 o 
  12   1   0      968.06      987.53     28.48 o 
  13   1   0     1752.23     1716.20     45.84 o 
  14   1   0      492.46      481.94     17.26 o 
  15   1   0       82.11       77.01      8.56 o 
  16   1   0        0.12        1.67      8.24 o 
  17   1   0      170.68      159.83     11.51 o 
  18   1   0      505.09      491.91     19.81 o 
  19   1   0      150.83      143.69     15.24 o 
  20   1   0      193.64      200.44     16.63 o 
  21   1   0       37.66       32.29     14.55 o 
   3   2   0      430.09      407.01     14.16 o 
   4   2   0      867.56      970.84     49.11 o 
   5   2   0      366.14      327.71     19.44 o 
   6   2   0     9242.89     9471.29    289.64 o 
   7   2   0     2934.49     3132.24    131.30 o 
   8   2   0     1141.60     1182.50     34.82 o 
   9   2   0     2191.46     2206.57     54.90 o 
  10   2   0      209.12      196.49     10.07 o 
  11   2   0      759.28      759.87     22.09 o 
  12   2   0      292.29      288.46     23.27 o 
  13   2   0       25.16       24.37      7.75 o 
  14   2   0     2090.13     2153.12     68.65 o 
  15   2   0        7.25        4.68      8.23 o 
  16   2   0       21.74        9.44      9.21 o 
  17   2   0     1193.77     1261.67     36.03 o 
  18   2   0        2.97       -0.25     10.52 o 
  19   2   0      358.61      389.56     17.82 o 
  20   2   0       50.11       42.88     12.11 o 
   3   3   0      123.63      153.97     15.44 o 
   4   3   0      909.10      885.31     45.26 o 
   5   3   0       33.39       39.31     11.58 o 
   6   3   0      539.36      620.19     36.53 o 
   7   3   0      345.32      354.22     28.68 o 
   8   3   0       32.87       30.11      6.42 o 
   9   3   0      502.73      522.49     26.71 o 
  10   3   0       37.11       28.04     16.68 o 
  11   3   0       34.35       19.70     14.88 o 
  12   3   0       82.62       75.94     11.45 o 
  13   3   0        6.52        4.49     16.96 o 
  14   3   0      148.31      155.76     14.94 o 
  15   3   0        1.90       -2.50      8.99 o 
  16   3   0      244.26      214.43     12.76 o 
  17   3   0       35.89       56.07     10.85 o 
  18   3   0        5.82        2.02     11.27 o 
  19   3   0       25.74       17.90     12.33 o 
   2   4   0      105.72      103.43     16.23 o 
   3   4   0      405.32      409.76     29.18 o 
   4   4   0       27.62       15.93     13.81 o 
   5   4   0      368.30      366.37     29.57 o 
   6   4   0      463.94      452.31     34.23 o 
   7   4   0      123.59      136.06     20.28 o 
   8   4   0     1067.97     1198.73     65.68 o 
   9   4   0       44.37       43.00     20.29 o 
  10   4   0      147.73      132.80     24.60 o 
  11   4   0      224.66      272.04     30.56 o 
  12   4   0       21.51       20.59     22.82 o 
  13   4   0      163.87      198.26     15.93 o 
  14   4   0       35.05       30.61     13.50 o 
  15   4   0        0.33       -4.29     13.99 o 
  16   4   0      158.61      189.08     18.80 o 
  17   4   0       10.68       28.01     17.91 o 
   1   5   0        8.25       -0.20     11.06 o 
   2   5   0        0.20      -10.98     17.68 o 
   3   5   0      364.33      423.45     32.68 o 
   4   5   0       47.53       32.15     19.04 o 
   5   5   0      239.08      226.03     26.94 o 
   6   5   0       40.12       42.26     21.28 o 
   7   5   0        9.12      -20.53     20.53 o 
   8   5   0       29.30       23.28     22.72 o 
   9   5   0        1.51        1.70     22.96 o 
  10   5   0       22.64       36.08     25.49 o 
  11   5   0       22.36       12.86     23.59 o 
  12   5   0        0.33      -15.16     25.80 o 
  13   5   0       15.83       52.47     26.87 o 
  14   5   0        1.63       32.29     29.38 o 
   2   6   0       88.68      101.89     23.43 o 
   3   6   0       38.91       31.27     22.24 o 
   4   6   0       45.42       38.04     24.51 o 
   5   6   0       63.51       60.56     24.48 o 
   6   6   0       46.16       74.69     26.14 o 
   7   6   0        2.24       -0.28     24.97 o 
   8   6   0        0.04       -5.95     26.19 o 
   9   6   0        3.28      -26.67     26.67 o 
  10   6   0        0.71      -27.50     27.50 o 
  -5  -6   1       16.41       44.35     22.41 o 
  -4  -6   1       86.77       83.57     22.59 o 
  -3  -6   1       61.37       77.66     21.61 o 
  -2  -6   1       66.78       81.28     20.93 o 
  -7  -5   1      203.39      226.70     26.93 o 
  -6  -5   1      175.72      181.69     24.19 o 
  -5  -5   1       86.66       91.23     19.90 o 
  -4  -5   1        6.64       12.00     17.11 o 
  -3  -5   1      236.24      226.39     23.70 o 
  -2  -5   1      152.63      147.50     20.39 o 
  -1  -5   1      124.69      123.86     12.80 o 
   0  -5   1       46.13       64.55     11.57 o 
   1  -5   1      118.64      121.13     12.91 o 
   2  -5   1        2.20        4.77     10.53 o 
   3  -5   1      206.03      267.21     25.04 o 
   4  -5   1        6.79        5.60     17.11 o 
  -8  -4   1      856.02      855.64     49.96 o 
  -7  -4   1      315.16      327.74     26.96 o 
  -6  -4   1      211.12      288.62     24.81 o 
  -5  -4   1      237.45      250.16     22.72 o 
  -4  -4   1      254.83      278.53     14.86 o 
  -3  -4   1      800.80      816.29     30.70 o 
  -2  -4   1      116.59      118.87     10.42 o 
  -1  -4   1      212.70      232.24     19.66 o 
   0  -4   1       87.16       89.43     10.15 o 
   1  -4   1       15.24       13.82      8.04 o 
   2  -4   1      134.01      110.52     22.13 o 
   3  -4   1      123.65      127.48     12.45 o 
   4  -4   1      521.78      546.22     23.68 o 
   5  -4   1      369.37      372.13     18.38 o 
 -17  -3   1       30.51       12.21     17.08 o 
 -16  -3   1      309.33      270.57     25.11 o 
  -8  -3   1     2080.31     2124.86    101.37 o 
  -7  -3   1      331.11      327.96     26.31 o 
  -6  -3   1      372.95      403.78     17.10 o 
  -5  -3   1     1266.59     1274.17     45.30 o 
  -4  -3   1     1067.91      979.26     34.78 o 
  -3  -3   1      606.26      567.25     32.26 o 
  -2  -3   1     3151.10     3317.76    154.88 o 
  -1  -3   1      314.65      263.50     18.66 o 
   0  -3   1     1617.91     1798.52     60.50 o 
   1  -3   1     1844.89     1740.75     59.05 o 
   2  -3   1     3971.88     4376.57    205.42 o 
   3  -3   1     1359.08     1432.12     67.22 o 
   4  -3   1     1250.28     1230.21     62.03 o 
   5  -3   1      400.08      426.48     27.79 o 
 -20  -2   1       31.60       16.96     24.60 o 
 -19  -2   1       60.49       66.93     23.69 o 
 -18  -2   1       25.39       22.52     20.84 o 
 -17  -2   1      120.30       89.51     20.90 o 
 -16  -2   1       37.07       41.40     17.10 o 
 -15  -2   1       77.37       61.14     16.14 o 
 -14  -2   1        0.62      -13.46     13.46 o 
 -13  -2   1      630.65      621.84     40.33 o 
 -12  -2   1     1037.48     1054.15     58.46 o 
  -9  -2   1      676.67      676.91     35.02 o 
  -8  -2   1       97.20       98.75      8.57 o 
  -7  -2   1      250.37      266.40     11.40 o 
  -6  -2   1       21.23       11.13      3.19 o 
  -5  -2   1     6501.90     7074.16    231.09 o 
  -4  -2   1     1725.81     1737.29     59.76 o 
  -3  -2   1     1713.33     1656.62     82.75 o 
  -2  -2   1     1675.22     1823.16     84.50 o 
  -1  -2   1     4946.25     5308.30    243.03 o 
   0  -2   1      447.41      445.48     16.75 o 
   1  -2   1      122.75      113.86      6.48 o 
   2  -2   1      156.46      147.81     12.91 o 
   4  -2   1      328.31      317.33     13.17 o 
   5  -2   1     1032.51      935.05     43.12 o 
   6  -2   1     4025.18     4560.72    222.45 o 
   7  -2   1     1291.98     1437.94     64.81 o 
  10  -2   1      189.80      186.89     13.08 o 
  11  -2   1      179.37      222.90     17.96 o 
  12  -2   1      191.34      188.90     14.67 o 
  13  -2   1      231.64      215.39     13.30 o 
  14  -2   1      407.12      385.03     31.08 o 
  15  -2   1       90.75       77.29     18.35 o 
  16  -2   1      155.34      106.49     19.87 o 
  17  -2   1        3.03        0.41     18.14 o 
  18  -2   1      182.33      172.36     24.74 o 
  19  -2   1       33.05       43.45     21.15 o 
  20  -2   1        0.64      -13.11     21.52 o 
 -21  -1   1      230.17      208.22     27.48 o 
 -20  -1   1       30.10       -1.02     20.80 o 
 -19  -1   1      201.72      211.39     15.21 o 
 -18  -1   1      294.88      291.68     24.79 o 
 -17  -1   1      146.35      106.74     11.99 o 
 -16  -1   1     1114.12     1226.21     40.49 o 
 -15  -1   1      805.73      863.40     29.10 o 
 -14  -1   1     1350.69     1391.42     40.40 o 
 -13  -1   1     1088.59     1034.17     29.36 o 
 -12  -1   1     1513.57     1502.38     41.61 o 
 -11  -1   1      130.43      120.67      9.39 o 
 -10  -1   1     7508.11     7848.03    238.14 o 
  -9  -1   1      559.05      462.20     17.76 o 
  -8  -1   1    12395.32    13525.90    419.20 o 
  -7  -1   1    10830.01    11229.39    368.50 o 
  -6  -1   1      351.36      228.54      7.58 o 
  -5  -1   1     3897.89     3721.23     84.13 o 
  -4  -1   1    17691.31    19453.06    900.58 o 
  -3  -1   1      517.11      581.07     27.08 o 
  -2  -1   1    22742.68    24591.25    779.74 o 
  -1  -1   1     3633.92     4513.49    145.78 o 
   0  -1   1    10430.71     9691.40    313.35 o 
   1  -1   1    32222.55    34285.45   1116.28 o 
   2  -1   1     3634.47     3617.81    113.83 o 
   3  -1   1     4540.09     4795.16    154.24 o 
   4  -1   1     6701.24     6848.39    222.91 o 
   5  -1   1     1250.59     1342.74     30.84 o 
   6  -1   1     1766.04     1600.73     40.57 o 
   7  -1   1     2430.60     2170.76     72.12 o 
   8  -1   1     1295.43     1328.32     46.29 o 
   9  -1   1     9474.56     9936.45    302.67 o 
  10  -1   1     1521.68     1456.86     37.66 o 
  11  -1   1      373.75      328.16     12.90 o 
  12  -1   1      927.32      874.06     35.54 o 
  13  -1   1     3889.76     4004.36    105.11 o 
  14  -1   1      188.50      205.51     10.83 o 
  15  -1   1     1929.71     1942.67     50.46 o 
  16  -1   1       31.29       40.32      8.55 o 
  17  -1   1      550.27      560.35     29.23 o 
  18  -1   1      272.19      251.91     15.42 o 
  19  -1   1       22.08       14.36     22.62 o 
  20  -1   1       34.43       38.64     23.57 o 
  21  -1   1      440.12      443.28     37.90 o 
 -21   0   1       37.89       23.72     17.77 o 
 -20   0   1       17.11       28.67     19.05 o 
 -19   0   1       30.86       60.86     17.25 o 
 -18   0   1        1.92       -4.19      9.61 o 
 -17   0   1        4.46       18.22      9.27 o 
 -16   0   1        5.75        4.01      8.38 o 
 -15   0   1       16.16        8.47     11.75 o 
 -14   0   1      150.33      169.66     10.15 o 
 -13   0   1      307.27      294.51     13.28 o 
 -12   0   1       86.15       66.31     10.67 o 
 -11   0   1      272.31      240.64     16.00 o 
 -10   0   1      281.35      207.85      9.55 o 
  -9   0   1       97.04       72.28      5.38 o 
  -8   0   1       18.52       14.59      4.06 o 
  -7   0   1      436.32      397.57     15.40 o 
  -6   0   1      187.45      137.06      7.59 o 
  -5   0   1     1301.87      776.31     20.58 o 
  -4   0   1      870.36      488.17     13.27 o 
  -3   0   1      763.74      521.59     15.06 o 
  -2   0   1      820.46      529.33     11.90 o 
   2   0   1      452.86      333.21     11.31 o 
   3   0   1      433.87      226.65      6.63 o 
   4   0   1     1230.58      702.14     18.59 o 
   5   0   1      919.11      648.03     17.62 o 
   6   0   1      360.69      225.77      7.85 o 
   7   0   1      556.87      527.18     18.73 o 
   8   0   1       95.15       64.39      4.32 o 
   9   0   1       49.23       51.48      5.29 o 
  10   0   1      206.90      167.61     16.42 o 
  11   0   1       89.93       68.22     12.17 o 
  12   0   1      183.55      172.97     25.16 o 
  13   0   1      101.30      126.28     11.84 o 
  14   0   1      115.48      123.06      9.82 o 
  15   0   1       22.87       22.17      8.33 o 
  16   0   1       40.30       21.71      9.08 o 
  17   0   1        4.87       18.64     10.73 o 
  18   0   1        2.03        5.59     10.08 o 
  19   0   1       34.99       45.81     11.35 o 
  20   0   1       18.80       26.73     26.53 o 
  21   0   1        3.04      -15.27     17.13 o 
 -21   1   1      200.04      231.72     18.10 o 
 -20   1   1       22.38       41.75     14.42 o 
 -19   1   1      230.91      214.33     21.22 o 
 -18   1   1      305.70      309.94     29.88 o 
 -17   1   1      106.54       85.70     10.13 o 
 -16   1   1     1022.14     1157.12     32.96 o 
 -15   1   1      842.18      850.57     25.22 o 
 -14   1   1     1586.34     1593.91     39.61 o 
 -13   1   1     1060.53     1043.19     29.88 o 
 -12   1   1     1617.20     1621.14     42.26 o 
 -10   1   1     7731.78     7938.79    199.36 o 
  -9   1   1      608.81      528.78     15.87 o 
  -8   1   1    11183.40    12840.83    277.87 o 
  -7   1   1    11438.57    11635.07    244.71 o 
  -6   1   1      332.16      246.83     28.35 o 
  -5   1   1     3645.93     3619.53    104.99 o 
  -4   1   1    17828.34    20059.83    794.23 o 
  -2   1   1    23167.32    23853.70    962.58 o 
   1   1   1    34289.27    34980.68   1033.26 o 
   2   1   1     3431.85     3398.18    105.23 o 
   3   1   1     4294.79     4842.02    193.09 o 
   4   1   1     6830.60     7134.63    279.59 o 
   5   1   1     1416.13     1449.13     39.97 o 
   6   1   1     1733.60     1566.69     39.04 o 
   7   1   1     2471.50     2222.77     47.98 o 
   8   1   1     1629.35     1586.97     33.41 o 
   9   1   1     9876.08    10128.32    214.91 o 
  10   1   1     1460.55     1393.68     32.20 o 
  11   1   1      376.24      346.53     13.51 o 
  12   1   1      971.15      925.99     31.44 o 
  13   1   1     4084.35     4223.28    105.77 o 
  14   1   1      256.21      268.43     11.39 o 
  15   1   1     1751.84     1776.57     60.62 o 
  16   1   1       30.02       21.09      8.95 o 
  17   1   1      592.74      616.20     32.28 o 
  18   1   1      254.67      242.74     32.26 o 
  19   1   1       16.56       28.62     13.49 o 
  20   1   1       25.82       40.72     13.88 o 
  21   1   1      472.16      484.29     30.71 o 
 -20   2   1       45.32       48.98     12.17 o 
 -19   2   1       79.92       93.82     12.24 o 
 -18   2   1       20.86       23.10     10.75 o 
 -17   2   1      137.49      141.93     11.65 o 
 -16   2   1       45.90       38.18      9.90 o 
 -15   2   1       60.90       54.18      9.10 o 
 -14   2   1        2.84       -2.23     12.81 o 
 -13   2   1      771.50      731.73     21.89 o 
 -12   2   1     1213.88     1198.38     31.49 o 
 -11   2   1      794.18      827.70     23.37 o 
 -10   2   1      538.65      523.58     16.02 o 
  -9   2   1      766.65      711.92     19.57 o 
  -8   2   1      111.52       97.70      5.89 o 
  -6   2   1       20.23       18.05      4.64 o 
  -5   2   1     7115.58     7272.60    328.26 o 
  -4   2   1     1952.95     1882.73     55.50 o 
  -3   2   1     2121.37     1918.80     71.53 o 
   1   2   1       94.29       78.97      9.10 o 
   2   2   1      214.34      205.25      7.25 o 
   3   2   1      503.07      542.19     17.90 o 
   4   2   1      363.52      323.70     20.07 o 
   5   2   1      974.66      828.71     44.87 o 
   6   2   1     4537.44     5015.98    147.83 o 
   7   2   1     1152.49     1288.35     56.63 o 
   8   2   1      205.22      163.98      7.69 o 
   9   2   1      113.06      154.38     15.69 o 
  10   2   1      209.77      190.40      8.90 o 
  11   2   1      177.15      168.10      8.92 o 
  12   2   1      129.26      131.18      8.80 o 
  13   2   1      217.67      192.25     10.58 o 
  14   2   1      485.02      446.49     17.28 o 
  15   2   1      105.58       86.09      9.65 o 
  16   2   1      156.20      136.51     11.72 o 
  17   2   1        4.75       24.04     10.25 o 
  18   2   1      217.15      192.86     13.10 o 
  19   2   1       44.61       57.69     11.86 o 
  20   2   1        0.99      -11.41     11.41 o 
 -19   3   1       18.61       24.85     12.48 o 
 -18   3   1       77.57       87.57     12.21 o 
 -17   3   1       35.39       36.33     10.59 o 
 -16   3   1      359.85      378.23     16.48 o 
 -15   3   1      119.69      131.81     11.01 o 
 -14   3   1       90.15       74.86     13.00 o 
 -13   3   1      354.03      314.82     17.25 o 
 -12   3   1       47.33       40.22     10.67 o 
 -11   3   1       36.68       29.84      9.51 o 
 -10   3   1     3132.58     3165.59     98.44 o 
  -9   3   1      114.20       99.25     10.01 o 
  -8   3   1     2199.95     2231.38     89.25 o 
  -7   3   1      472.41      433.69     28.72 o 
  -6   3   1      365.39      376.42     26.74 o 
  -5   3   1     1362.08     1414.74     66.79 o 
  -4   3   1     1003.63      997.79     31.82 o 
   1   3   1     1881.01     1783.29     84.18 o 
   2   3   1     4196.32     4494.75    205.69 o 
   3   3   1     1311.46     1336.34     42.42 o 
   4   3   1     1232.34     1276.68     62.55 o 
   5   3   1      476.50      478.90     28.82 o 
   6   3   1      902.92      928.62     49.44 o 
   7   3   1     2969.04     3080.49    146.52 o 
   8   3   1      467.62      485.88     19.63 o 
   9   3   1     2476.56     2614.14     82.00 o 
  10   3   1     1363.91     1431.89     47.72 o 
  11   3   1      228.10      265.65     24.61 o 
  12   3   1      364.02      403.53     21.05 o 
  13   3   1       24.36       11.46     11.17 o 
  14   3   1      176.17      192.59     18.84 o 
  15   3   1     1153.90     1174.49     33.68 o 
  16   3   1       71.38       76.93     10.74 o 
  17   3   1      165.74      203.34     13.71 o 
  18   3   1       41.89       32.46     13.80 o 
  19   3   1       18.46       -7.04     12.35 o 
 -17   4   1       25.09       -3.41     16.36 o 
 -16   4   1      152.14      108.92     23.69 o 
 -15   4   1       92.27       83.09     15.41 o 
 -14   4   1        2.09       -6.08     12.85 o 
 -13   4   1      129.15      136.10     14.22 o 
 -12   4   1       62.19       62.29     23.80 o 
 -11   4   1      213.67      252.13     29.30 o 
 -10   4   1      139.49      132.54     24.04 o 
  -9   4   1      323.70      322.74     28.86 o 
  -8   4   1      855.15      816.91     50.67 o 
  -7   4   1      274.43      312.26     28.08 o 
  -6   4   1      204.60      235.44     24.42 o 
  -5   4   1      290.19      288.40     24.08 o 
  -4   4   1      284.86      270.78     23.89 o 
  -3   4   1      820.32      833.26     46.12 o 
   0   4   1       90.43       96.64     14.11 o 
   1   4   1        8.45       25.81     13.20 o 
   2   4   1      144.36      123.45     16.63 o 
   3   4   1      125.15      109.06     16.96 o 
   4   4   1      567.30      547.70     34.34 o 
   5   4   1      372.47      373.24     28.67 o 
   6   4   1      220.19      214.42     22.38 o 
   7   4   1        7.05       27.93     16.66 o 
   8   4   1       12.24        2.06     17.01 o 
   9   4   1       99.86      103.56     22.40 o 
  10   4   1        2.56       -5.37     20.52 o 
  11   4   1      118.77       99.49     24.46 o 
  12   4   1      200.02      185.53     26.65 o 
  13   4   1      187.09      215.97     16.72 o 
  14   4   1       24.33       15.97     13.86 o 
  15   4   1       38.69       29.21     15.50 o 
  16   4   1        1.04       -1.66     27.09 o 
  17   4   1        8.89        9.54     16.98 o 
 -14   5   1       37.90       27.47     29.23 o 
 -13   5   1       26.27        7.96     25.10 o 
 -12   5   1       21.80      -23.51     25.83 o 
 -11   5   1       10.36       14.71     25.93 o 
 -10   5   1       92.84       97.99     26.65 o 
  -9   5   1        6.03        5.11     21.09 o 
  -8   5   1       50.69       38.67     23.25 o 
  -7   5   1      205.34      202.02     27.83 o 
  -6   5   1      194.01      193.31     25.80 o 
  -5   5   1       94.88       68.48     19.50 o 
  -4   5   1        6.63        2.93     18.53 o 
  -3   5   1      223.43      228.93     25.05 o 
  -2   5   1      169.22      151.13     14.10 o 
  -1   5   1      117.16      102.19     13.00 o 
   0   5   1       63.19       53.43     17.16 o 
   1   5   1       91.27       93.14     18.30 o 
   2   5   1        6.71       15.88     17.23 o 
   3   5   1      191.78      252.25     25.67 o 
   4   5   1       20.67       24.49     18.64 o 
   5   5   1       59.43       91.79     21.99 o 
   6   5   1      276.63      296.66     29.91 o 
   7   5   1       28.48       23.51     20.00 o 
   8   5   1       15.25       18.63     22.96 o 
   9   5   1      261.02      337.11     34.39 o 
  10   5   1       95.03       58.44     23.96 o 
  11   5   1        5.20        1.35     25.54 o 
  12   5   1       12.76       42.25     27.32 o 
  13   5   1       31.13       27.83     25.63 o 
  14   5   1      158.00      196.14     34.46 o 
 -10   6   1       11.09       57.12     29.71 o 
  -9   6   1        7.68       67.37     28.53 o 
  -8   6   1        6.38      -24.53     25.35 o 
  -7   6   1        0.43      -10.31     24.39 o 
  -6   6   1        3.41        3.87     23.90 o 
  -5   6   1       10.96        0.34     23.25 o 
  -4   6   1       90.41       84.35     24.59 o 
  -3   6   1       67.77      103.37     25.00 o 
  -2   6   1       72.42       84.05     23.58 o 
  -1   6   1       13.28       27.96     21.64 o 
   2   6   1       18.77       31.93     21.21 o 
   3   6   1       18.72        5.04     21.25 o 
   4   6   1       58.35       74.02     24.00 o 
   5   6   1       74.26       71.20     24.75 o 
   6   6   1      122.86      146.95     28.12 o 
   7   6   1       15.77       -8.74     24.90 o 
   8   6   1       53.97       45.47     25.07 o 
   9   6   1       10.24       20.13     27.00 o 
  10   6   1        2.18       24.92     28.65 o 
  -6  -6   2        0.73        3.26     22.22 o 
  -5  -6   2        0.85      -13.41     20.95 o 
  -4  -6   2       11.53       30.93     21.41 o 
  -3  -6   2       50.29       63.43     21.49 o 
  -2  -6   2        0.15       12.27     19.80 o 
  -1  -6   2        2.16        7.62     19.05 o 
  -8  -5   2       74.29       68.67     23.27 o 
  -7  -5   2        8.09        5.27     20.23 o 
  -6  -5   2       22.48       22.28     19.66 o 
  -5  -5   2      106.49      136.73     22.33 o 
  -4  -5   2       15.49       38.17     18.33 o 
  -3  -5   2       19.66        6.29     17.25 o 
  -2  -5   2       37.66       45.35     17.30 o 
  -1  -5   2       20.04       13.77     10.49 o 
   0  -5   2        9.86        6.29     10.88 o 
   1  -5   2       23.40       19.57     13.86 o 
   2  -5   2        1.96       -2.26     14.60 o 
   3  -5   2      269.83      266.97     24.15 o 
  -9  -4   2      516.24      550.40     37.85 o 
  -8  -4   2      167.20      132.52     20.16 o 
  -7  -4   2       39.84       43.00     17.74 o 
  -6  -4   2      467.10      470.91     32.63 o 
  -5  -4   2       49.06       36.02     15.75 o 
  -4  -4   2        4.48        4.55     10.38 o 
  -3  -4   2        4.71       11.41      7.94 o 
  -2  -4   2      244.42      231.23     13.62 o 
  -1  -4   2     1859.33     1815.41     61.91 o 
   0  -4   2      112.60      111.19     10.39 o 
   1  -4   2      246.92      267.48     15.45 o 
   2  -4   2     1193.47     1212.00     43.48 o 
   3  -4   2      456.05      468.84     21.24 o 
   4  -4   2      111.01       97.85     14.24 o 
   5  -4   2      445.87      454.02     28.46 o 
   6  -4   2        0.72        5.54     10.93 o 
 -19  -3   2       61.74       67.78     21.16 o 
 -18  -3   2       54.08       26.25     18.99 o 
 -17  -3   2      134.53      102.76     19.50 o 
 -16  -3   2       36.09       21.55     16.20 o 
 -15  -3   2        2.57      -12.45     14.21 o 
 -14  -3   2      114.34       90.64     15.60 o 
 -13  -3   2      297.18      315.26     23.95 o 
  -7  -3   2      329.84      325.56     14.91 o 
  -6  -3   2      148.24      154.00     10.25 o 
  -5  -3   2     1550.65     1551.32     51.89 o 
  -4  -3   2      268.50      207.10     11.07 o 
  -3  -3   2      204.88      204.53     16.00 o 
  -2  -3   2        7.22       27.06     10.64 o 
  -1  -3   2      348.40      375.41     23.53 o 
   0  -3   2       17.88       24.52      6.42 o 
   1  -3   2       25.42       19.96      6.42 o 
   2  -3   2     2040.52     2226.23     73.15 o 
   3  -3   2     1540.42     1486.57     48.17 o 
   8  -3   2     1036.02     1156.65     58.58 o 
   9  -3   2        0.86        3.65     10.39 o 
 -20  -2   2      600.62      624.10     43.85 o 
 -19  -2   2        5.04      -19.41     19.50 o 
 -18  -2   2      435.05      357.01     30.40 o 
 -17  -2   2        1.95        6.93     17.27 o 
 -16  -2   2      459.28      433.35     32.53 o 
 -15  -2   2      612.28      658.47     41.02 o 
 -14  -2   2       35.44       12.81     14.46 o 
 -13  -2   2       89.41       61.82     14.69 o 
 -12  -2   2     5806.21     5664.01    259.48 o 
 -10  -2   2      178.61      168.30     14.14 o 
  -9  -2   2       89.65       72.11      7.88 o 
  -8  -2   2     5304.39     5363.45    174.50 o 
  -7  -2   2     7874.15     7781.08    198.28 o 
  -6  -2   2       88.20       61.91      7.33 o 
  -5  -2   2      656.35      873.86     40.20 o 
  -4  -2   2     4262.66     4224.41    136.48 o 
  -3  -2   2     3011.08     2793.59    134.29 o 
  -2  -2   2      641.28      801.55     38.24 o 
  -1  -2   2     3559.76     3933.89    180.58 o 
   0  -2   2    20514.14    21770.32    678.20 o 
   1  -2   2    14691.20    15851.97    486.26 o 
   3  -2   2     5286.89     5536.04    242.11 o 
   4  -2   2     3364.83     3766.42    169.78 o 
   5  -2   2    11685.69    12202.88    549.60 o 
   6  -2   2      350.66      388.07     21.60 o 
   9  -2   2      645.25      695.67     24.64 o 
  10  -2   2       43.01       58.79      6.94 o 
  11  -2   2     5104.22     5083.02    166.19 o 
  12  -2   2     1344.98     1421.61     50.57 o 
  13  -2   2     1816.38     1830.37     62.05 o 
  14  -2   2       36.32       23.85     14.61 o 
  15  -2   2       93.16       85.11     17.28 o 
  16  -2   2      604.57      586.18     38.71 o 
  17  -2   2       18.42        6.38     17.97 o 
  18  -2   2       45.12       30.21     19.63 o 
  19  -2   2      329.03      311.04     30.21 o 
  20  -2   2        1.00      -21.48     21.80 o 
 -21  -1   2        2.79       -8.51     21.88 o 
 -20  -1   2       44.93       66.52     22.83 o 
 -19  -1   2      193.06      173.48     14.44 o 
 -18  -1   2      165.86      157.93     32.87 o 
 -17  -1   2      179.61      181.41     13.17 o 
 -16  -1   2       58.34       65.60     10.48 o 
 -15  -1   2      142.57      148.63     10.00 o 
 -14  -1   2       90.26       90.73      7.83 o 
 -13  -1   2       32.34       25.92      6.36 o 
 -12  -1   2     2684.39     2671.97     69.01 o 
 -11  -1   2     1169.76     1155.81     38.03 o 
 -10  -1   2     2457.91     2505.75     90.70 o 
  -9  -1   2     1546.06     1709.34     43.47 o 
  -8  -1   2      731.82      799.17     29.90 o 
  -7  -1   2     4557.01     4859.82    128.25 o 
  -6  -1   2      289.08      289.80      7.48 o 
  -5  -1   2      131.21      112.34      6.98 o 
  -4  -1   2     7749.76     8266.05    264.72 o 
  -2  -1   2     8326.95     9488.99    295.73 o 
  -1  -1   2     9998.47    10948.05    348.33 o 
   0  -1   2     5931.53     6745.27    298.46 o 
   1  -1   2     7232.55     7678.51    347.73 o 
   2  -1   2    16282.20    17693.79    792.72 o 
   3  -1   2      934.38     1066.27     32.57 o 
   4  -1   2     4635.25     4899.04    127.82 o 
   5  -1   2     1399.16     1520.58     34.19 o 
   6  -1   2     5445.01     5892.57    122.87 o 
   7  -1   2     2596.39     2826.64     84.77 o 
   8  -1   2     1836.97     2225.03     67.77 o 
   9  -1   2      191.30      215.36     10.84 o 
  10  -1   2     1620.40     1824.02     47.13 o 
  11  -1   2      309.47      304.05     12.11 o 
  12  -1   2      961.54      881.60     24.91 o 
  13  -1   2      492.38      463.38     16.48 o 
  14  -1   2       39.82       35.49      7.63 o 
  15  -1   2       47.63       51.15      8.48 o 
  16  -1   2        1.69       11.31      8.33 o 
  17  -1   2       52.62       61.59     13.37 o 
  18  -1   2      168.16      159.03     13.43 o 
  19  -1   2      221.88      197.62     17.41 o 
  20  -1   2      107.25       78.50     25.37 o 
  21  -1   2       27.72       14.85     25.42 o 
 -21   0   2      368.18      400.99     30.21 o 
 -20   0   2      272.23      298.56     18.68 o 
 -19   0   2       95.78      107.72     14.04 o 
 -18   0   2      495.96      535.34     20.70 o 
 -17   0   2     1660.87     1669.30     46.26 o 
 -16   0   2      300.18      324.39     14.56 o 
 -15   0   2        5.82       -3.12      7.49 o 
 -14   0   2     6242.62     6360.39    161.46 o 
 -13   0   2     4977.23     5304.38    135.15 o 
 -12   0   2     1900.76     2031.46     53.56 o 
 -11   0   2      241.36      227.56      9.55 o 
 -10   0   2      894.93     1275.70     34.28 o 
  -9   0   2     2086.35     1666.92     52.05 o 
  -8   0   2     4721.26     5175.88    125.08 o 
  -7   0   2      313.77      383.65     11.67 o 
  -6   0   2    36337.73    38213.77    959.06 o 
  -5   0   2     3195.29     4471.79    112.63 o 
  -4   0   2       59.33      131.28      4.55 o 
  -3   0   2      556.08      423.45      9.59 o 
  -2   0   2       82.62       46.22      2.44 o 
  -1   0   2     2775.63     2771.20     83.15 o 
   1   0   2     1201.57     1074.95     49.41 o 
   2   0   2     6802.56     6310.99    287.04 o 
   3   0   2     2548.23     2602.45     66.09 o 
   4   0   2       32.91       47.42      3.01 o 
   5   0   2     5774.55     6157.93    155.06 o 
   6   0   2     3876.79     4018.11    122.07 o 
   7   0   2     6645.10     7070.31    170.75 o 
   8   0   2     2740.77     3626.14     92.03 o 
   9   0   2     4492.02     4613.05    149.94 o 
  10   0   2     6514.42     6479.53    209.83 o 
  11   0   2     2183.39     2346.48     78.50 o 
  12   0   2      358.28      388.49     19.33 o 
  13   0   2      167.23      154.71     12.54 o 
  14   0   2      240.46      242.50     11.54 o 
  15   0   2      730.57      759.85     24.30 o 
  16   0   2       55.94       61.07     11.28 o 
  17   0   2     1267.76     1333.41     38.53 o 
  18   0   2      567.54      560.72     21.95 o 
  19   0   2      435.84      451.01     19.84 o 
  20   0   2       57.48       32.29     11.85 o 
  21   0   2       49.95       24.61     18.11 o 
 -21   1   2        7.31        9.18     14.61 o 
 -20   1   2       43.48       53.91     16.34 o 
 -19   1   2      178.90      191.01     18.85 o 
 -18   1   2      151.88      156.79     23.81 o 
 -17   1   2      164.43      158.65     11.16 o 
 -16   1   2       52.67       78.68     13.63 o 
 -15   1   2      128.53      137.55      9.69 o 
 -14   1   2       62.50       61.98      7.16 o 
 -13   1   2       43.05       38.66      7.22 o 
 -12   1   2     2632.59     2670.07     69.51 o 
 -11   1   2     1174.83     1186.33     32.37 o 
 -10   1   2     2358.54     2546.66     55.55 o 
  -9   1   2     1427.45     1647.98     37.23 o 
  -8   1   2      696.65      769.86     18.40 o 
  -7   1   2     4558.67     4846.20    103.91 o 
  -6   1   2      214.82      239.17     20.58 o 
  -5   1   2      141.83      115.86      9.59 o 
  -4   1   2     7509.19     8072.24    329.13 o 
  -2   1   2     8108.01     8701.22    365.03 o 
  -1   1   2     9811.60    10686.36    257.53 o 
   0   1   2     5982.72     6431.71    195.07 o 
   1   1   2     7150.26     7579.42    227.66 o 
   2   1   2    16107.50    17230.27    519.48 o 
   3   1   2      832.70      943.83     24.46 o 
   4   1   2     4444.33     4848.18    138.64 o 
   5   1   2     1385.07     1531.84     63.03 o 
   6   1   2     5296.32     5624.40    139.36 o 
   7   1   2     2574.48     2779.76     60.54 o 
   8   1   2     1819.92     2206.06     48.43 o 
   9   1   2      163.61      179.97      8.09 o 
  10   1   2     1561.13     1796.52     40.33 o 
  11   1   2      270.95      299.31     13.02 o 
  12   1   2      855.45      835.40     25.64 o 
  13   1   2      481.85      447.03     14.40 o 
  14   1   2       23.64       32.01      7.65 o 
  15   1   2       86.82       86.22      9.04 o 
  16   1   2        2.30       -2.00      8.68 o 
  17   1   2       48.65       67.30     12.55 o 
  18   1   2      155.45      138.88     21.60 o 
  19   1   2      211.98      234.84     45.54 o 
  20   1   2       98.91       88.13     15.46 o 
  21   1   2       26.19       34.80     15.27 o 
 -20   2   2      551.28      585.71     24.52 o 
 -19   2   2       10.33       11.91     14.24 o 
 -18   2   2      450.88      404.38     17.68 o 
 -17   2   2        7.12       -7.60      9.67 o 
 -16   2   2      446.26      454.82     20.00 o 
 -15   2   2      630.40      679.32     21.89 o 
 -14   2   2       10.60       15.87      7.90 o 
 -13   2   2       83.23       66.92     14.19 o 
 -12   2   2     5502.40     5684.04    138.99 o 
 -11   2   2       99.16      114.31      7.38 o 
 -10   2   2      193.54      173.67      7.73 o 
  -9   2   2      116.52       88.83      5.41 o 
  -8   2   2     5131.23     5371.08    130.21 o 
  -7   2   2     7412.24     7219.27    448.50 o 
  -6   2   2       87.80       76.74      5.27 o 
  -5   2   2      700.52      831.83     35.88 o 
  -4   2   2     4317.41     4140.70    166.66 o 
  -3   2   2     3344.52     3067.55    116.48 o 
   0   2   2    19700.10    19532.94    958.76 o 
   1   2   2    14093.79    14299.25    449.35 o 
   2   2   2      481.19      456.51     15.19 o 
   3   2   2     5147.98     5142.46    158.36 o 
   4   2   2     3339.47     3653.30    111.40 o 
   5   2   2    11426.13    11982.74    363.29 o 
   6   2   2      328.39      355.84     14.27 o 
   7   2   2     1440.49     1665.70     68.98 o 
   8   2   2     6611.99     6753.06    192.53 o 
   9   2   2      591.56      666.04     22.20 o 
  10   2   2      109.41      114.79      7.41 o 
  11   2   2     5054.41     5136.92    125.43 o 
  12   2   2     1389.18     1473.53     38.50 o 
  13   2   2     1732.01     1799.89     47.03 o 
  14   2   2       39.44       36.48      8.43 o 
  15   2   2       72.13       68.42      9.64 o 
  16   2   2      553.71      593.00     21.03 o 
  17   2   2       18.95       27.66     10.26 o 
  18   2   2       43.24       36.19     10.73 o 
  19   2   2      342.08      328.61     16.04 o 
  20   2   2        2.10        1.79     13.47 o 
 -19   3   2       54.50       61.05     20.30 o 
 -18   3   2       39.03       34.38     17.16 o 
 -17   3   2      116.83       84.73     11.52 o 
 -16   3   2       47.50       24.74      9.76 o 
 -15   3   2        1.51       -3.54     18.04 o 
 -14   3   2      104.78       92.30     31.57 o 
 -13   3   2      289.27      284.92     17.03 o 
 -12   3   2      348.63      294.34     16.05 o 
 -11   3   2      111.15      107.15     16.82 o 
 -10   3   2       17.68       -9.88      9.88 o 
  -9   3   2      299.88      273.15     17.45 o 
  -8   3   2       35.28       27.54      6.56 o 
  -7   3   2      311.05      298.69     25.02 o 
  -6   3   2      162.20      149.24     16.62 o 
  -5   3   2     1441.45     1496.32     47.76 o 
  -4   3   2      241.70      185.45     10.83 o 
  -3   3   2      154.95      164.14      9.13 o 
  -1   3   2      314.76      333.05     20.94 o 
   0   3   2       20.41       20.42      8.52 o 
   1   3   2       41.87       36.72     10.39 o 
   2   3   2     1931.97     2154.25     66.70 o 
   3   3   2     1324.35     1316.63     43.44 o 
   4   3   2     1247.84     1467.49     46.05 o 
   5   3   2      350.53      393.27     26.49 o 
   6   3   2     1536.75     1701.84     84.28 o 
   7   3   2      122.21      116.49     11.65 o 
   8   3   2     1051.16     1209.60     39.65 o 
   9   3   2        5.57       -4.18      7.76 o 
  10   3   2      711.00      703.35     27.65 o 
  11   3   2      480.35      453.64     21.29 o 
  12   3   2      232.69      250.59     15.43 o 
  13   3   2      407.38      436.67     23.23 o 
  14   3   2       93.54      115.85     10.20 o 
  15   3   2       69.29       87.06     10.78 o 
  16   3   2      124.50      129.03     11.77 o 
  17   3   2       45.11       47.65     11.36 o 
  18   3   2      107.42      119.58     13.05 o 
  19   3   2        2.51       16.43     12.32 o 
 -17   4   2       66.49       70.70     17.76 o 
 -16   4   2       98.41      106.02     33.30 o 
 -15   4   2       23.06       18.35     14.22 o 
 -14   4   2      368.18      396.25     34.95 o 
 -13   4   2       22.53       24.94     17.73 o 
 -12   4   2       76.18       84.49     22.64 o 
 -11   4   2      127.77      116.86     22.81 o 
 -10   4   2      205.25      174.24     25.56 o 
  -9   4   2      507.50      554.87     38.81 o 
  -8   4   2      140.64      113.77     21.38 o 
  -7   4   2       50.86       55.20     18.57 o 
  -6   4   2      383.46      405.04     33.45 o 
  -5   4   2       35.23       31.55     16.02 o 
  -4   4   2       22.14       16.93      4.88 o 
  -2   4   2      217.83      210.98     17.84 o 
  -1   4   2     1695.59     1808.69     87.56 o 
   0   4   2       93.58       87.41     14.69 o 
   1   4   2      288.01      280.94     22.99 o 
   2   4   2     1155.46     1223.57     62.34 o 
   3   4   2      471.32      461.57     17.23 o 
   4   4   2      130.72      134.19      7.97 o 
   5   4   2      409.80      401.03     32.36 o 
   6   4   2        8.49       -0.77     16.80 o 
   7   4   2      891.76      870.50     49.96 o 
   8   4   2      108.61      105.06     21.63 o 
   9   4   2      201.56      213.25     26.07 o 
  10   4   2      603.13      682.03     46.21 o 
  11   4   2      290.96      237.58     29.09 o 
  12   4   2       54.63       64.44     12.83 o 
  13   4   2       88.48      119.58     14.84 o 
  14   4   2       10.90       20.45     13.77 o 
  15   4   2        7.48       19.46     15.35 o 
  16   4   2        9.77       -0.80     15.14 o 
  17   4   2        5.36        7.80     16.43 o 
 -14   5   2       64.60       45.65     29.37 o 
 -13   5   2        0.09      -21.92     24.70 o 
 -12   5   2        5.83       23.43     24.66 o 
 -11   5   2        5.14        1.53     24.98 o 
 -10   5   2       17.05       -5.88     24.39 o 
  -9   5   2       85.02       73.01     25.31 o 
  -8   5   2       64.29       64.56     23.89 o 
  -7   5   2       14.39        6.31     21.38 o 
  -6   5   2       17.18        3.47     19.98 o 
  -5   5   2      110.29      161.98     24.18 o 
  -4   5   2       15.19       45.83     19.58 o 
  -3   5   2       44.12       57.01     19.05 o 
  -2   5   2       43.99       14.36     17.37 o 
  -1   5   2       23.90       24.73      6.02 o 
   0   5   2       12.40       25.83     16.38 o 
   1   5   2       31.05       19.59     16.34 o 
   2   5   2        2.10      -10.29     16.42 o 
   3   5   2      290.55      311.59     27.36 o 
   4   5   2      368.35      379.75     32.63 o 
   5   5   2        9.25       12.21     19.33 o 
   6   5   2       14.80       17.16     20.54 o 
   7   5   2       43.48       19.21     21.91 o 
   8   5   2       21.85        8.39     22.97 o 
   9   5   2       19.49       39.11     24.47 o 
  10   5   2        4.14       14.37     24.68 o 
  11   5   2       51.99        9.44     25.74 o 
  12   5   2       38.75       54.85     25.41 o 
  13   5   2        1.94       33.10     28.27 o 
  14   5   2       14.76       49.28     30.46 o 
 -10   6   2        0.85       35.97     28.85 o 
  -9   6   2        0.12       26.81     27.64 o 
  -8   6   2        5.21        3.79     26.15 o 
  -7   6   2        3.13       38.55     26.40 o 
  -6   6   2        0.89        1.03     24.45 o 
  -5   6   2        0.57      -21.78     22.54 o 
  -4   6   2       17.22       22.52     22.76 o 
  -3   6   2       46.07       78.08     23.20 o 
  -2   6   2        0.52      -15.21     20.32 o 
  -1   6   2        2.37      -19.52     19.52 o 
   1   6   2        2.72        1.97      7.64 o 
   3   6   2        0.98       18.10     21.58 o 
   4   6   2       26.47       31.98     23.19 o 
   5   6   2       57.68       80.97     26.71 o 
   6   6   2        1.01      -13.86     24.14 o 
   7   6   2       16.46       59.67     26.06 o 
   8   6   2        4.25        7.29     26.17 o 
   9   6   2        7.41       13.32     27.36 o 
  10   6   2        4.25       16.20     25.82 o 
  -7  -6   3        2.37        7.86     23.12 o 
  -6  -6   3        1.79      -21.04     21.85 o 
  -5  -6   3       46.39        5.48     21.70 o 
  -4  -6   3      273.03      247.02     28.27 o 
  -3  -6   3       57.35       55.95     21.78 o 
  -2  -6   3        1.21       13.23     19.88 o 
  -1  -6   3       15.93       11.03     20.31 o 
  -9  -5   3        0.03       -6.59     20.12 o 
  -8  -5   3       14.07       11.58     21.07 o 
  -7  -5   3       65.41       48.10     21.25 o 
  -6  -5   3      380.37      361.20     32.44 o 
  -5  -5   3      337.51      422.46     33.05 o 
  -4  -5   3       19.24       14.36     17.76 o 
  -3  -5   3      814.92      781.30     46.32 o 
  -2  -5   3       53.23       79.12     18.64 o 
  -1  -5   3      248.31      245.96     24.61 o 
   0  -5   3      105.32       96.45     18.59 o 
   1  -5   3       85.39      116.65     17.97 o 
   2  -5   3      112.08      124.02     19.39 o 
   3  -5   3      847.92      924.95     51.51 o 
 -10  -4   3      359.15      380.43     33.57 o 
  -9  -4   3      215.28      205.89     25.07 o 
  -8  -4   3      406.80      370.96     29.24 o 
  -7  -4   3       69.55       39.06     16.73 o 
  -6  -4   3      131.35      147.77     20.11 o 
  -5  -4   3      141.02      175.32     21.22 o 
  -4  -4   3      884.16      881.51     50.52 o 
  -3  -4   3      250.88      251.92     21.94 o 
  -2  -4   3      853.78      912.24     35.05 o 
  -1  -4   3      654.58      709.72     27.40 o 
   0  -4   3      103.00      120.99     11.14 o 
   1  -4   3       14.95       21.64      8.82 o 
   2  -4   3       93.51      116.60     15.46 o 
   3  -4   3       79.40       87.40     13.96 o 
   4  -4   3      778.48      848.46     46.32 o 
   5  -4   3      171.06      190.71     18.02 o 
   6  -4   3      598.84      587.46     35.23 o 
 -19  -3   3      129.12      100.44     21.00 o 
 -18  -3   3       25.25       26.45     17.89 o 
 -17  -3   3      133.05       98.46     18.74 o 
 -16  -3   3      235.29      194.34     21.02 o 
 -15  -3   3      125.61      127.19     17.62 o 
 -14  -3   3      695.47      656.54     38.72 o 
 -13  -3   3       89.45      108.77     14.35 o 
 -12  -3   3      145.61      151.97     14.91 o 
 -11  -3   3      500.68      484.92     28.60 o 
  -7  -3   3     2051.01     2287.92    110.44 o 
  -6  -3   3     1020.81     1001.42     35.73 o 
  -5  -3   3     2402.19     2497.31     80.82 o 
  -4  -3   3      864.43      950.27     33.73 o 
  -3  -3   3     1680.82     1584.58     53.13 o 
  -2  -3   3     1584.10     1625.45     81.11 o 
  -1  -3   3      351.85      323.85     20.88 o 
   1  -3   3     3930.56     4017.71    129.91 o 
   2  -3   3     1573.72     1693.58     85.77 o 
   3  -3   3     2019.74     1855.20     86.56 o 
   4  -3   3      342.76      354.29     23.82 o 
   5  -3   3      681.70      760.60     39.59 o 
   6  -3   3     1253.79     1273.77     61.56 o 
   7  -3   3      155.85      167.45     15.38 o 
   8  -3   3      223.57      261.11     24.75 o 
   9  -3   3      622.54      641.28     36.49 o 
  10  -3   3      215.25      234.36     19.91 o 
 -21  -2   3       12.43      -22.79     22.79 o 
 -20  -2   3       40.11       49.18     22.15 o 
 -19  -2   3       34.30       45.07     21.69 o 
 -18  -2   3       53.06       22.80     18.59 o 
 -17  -2   3       72.88       82.53     19.19 o 
 -16  -2   3      165.85      169.19     21.10 o 
 -15  -2   3      225.74      226.89     22.17 o 
 -14  -2   3      855.07      835.90     46.48 o 
 -13  -2   3      101.30       91.92     15.81 o 
 -12  -2   3      125.11      124.20     14.94 o 
 -10  -2   3      233.15      208.86     13.45 o 
  -9  -2   3      127.19      130.18      7.61 o 
  -8  -2   3      135.78      135.36      9.56 o 
  -7  -2   3     2568.33     2944.12     78.96 o 
  -6  -2   3      140.03      184.41      8.59 o 
  -5  -2   3     1956.61     1911.67     63.62 o 
  -4  -2   3      216.06      173.07      8.65 o 
  -2  -2   3     1406.70     1679.03     81.56 o 
   2  -2   3      489.28      501.31     26.30 o 
   3  -2   3     1806.42     2039.42     97.79 o 
   8  -2   3      263.97      222.25     18.55 o 
   9  -2   3      137.43      164.71      9.84 o 
  10  -2   3      347.97      353.82     23.05 o 
  11  -2   3      104.41      115.61     12.48 o 
  12  -2   3       89.88       98.11     10.28 o 
  13  -2   3       98.03      137.68     11.69 o 
  14  -2   3      137.33      110.80     11.71 o 
  15  -2   3       87.37      104.89     17.78 o 
  16  -2   3       30.29       46.54     17.42 o 
  17  -2   3       65.14       57.84     18.86 o 
  18  -2   3       41.36       36.36     19.83 o 
  19  -2   3        0.90      -20.36     20.36 o 
  20  -2   3        6.75       -6.46     23.29 o 
 -21  -1   3       15.92        8.82     22.87 o 
 -20  -1   3      244.81      205.44     27.71 o 
 -19  -1   3       88.90       83.70     13.44 o 
 -18  -1   3      307.05      247.52     18.06 o 
 -17  -1   3      529.17      552.16     24.49 o 
 -16  -1   3     1263.20     1341.49     59.44 o 
 -15  -1   3      326.68      347.12     14.87 o 
 -14  -1   3       86.64       64.99     12.83 o 
 -13  -1   3      352.00      340.96     14.89 o 
 -12  -1   3       22.65       -0.12     12.98 o 
 -11  -1   3     3025.35     2938.61     88.48 o 
 -10  -1   3     3394.61     3447.00     86.83 o 
  -9  -1   3     4497.71     4851.04    119.53 o 
  -8  -1   3     2157.77     2017.24     56.59 o 
  -7  -1   3     3272.26     2848.03     74.13 o 
  -6  -1   3      597.91      747.38     17.40 o 
  -5  -1   3    12927.91    13546.16    361.43 o 
  -4  -1   3      374.95      276.78     15.94 o 
  -1  -1   3     4826.08     5379.82    156.05 o 
   1  -1   3    29498.41    31826.38   1371.95 o 
   2  -1   3     3723.60     3590.87    106.84 o 
   3  -1   3    10919.58    11439.29    372.32 o 
   4  -1   3      117.44      210.16      7.96 o 
   5  -1   3      298.74      289.33     18.10 o 
   7  -1   3     3648.41     3807.08    120.38 o 
   8  -1   3     2821.86     2918.51     64.30 o 
   9  -1   3     7948.83     8158.83    170.55 o 
  10  -1   3      697.19      690.27     15.81 o 
  11  -1   3     1092.71     1008.01     28.45 o 
  12  -1   3     1524.34     1558.45     41.19 o 
  13  -1   3      362.06      354.46     17.96 o 
  14  -1   3      142.17      118.55     11.64 o 
  15  -1   3      758.48      845.66     26.27 o 
  16  -1   3      606.78      647.47     22.83 o 
  17  -1   3      282.11      351.61     15.78 o 
  18  -1   3      110.57      112.41     12.85 o 
  19  -1   3       50.19       59.66     23.56 o 
  20  -1   3      517.86      518.59     41.86 o 
 -21   0   3        9.51       -5.47     17.50 o 
 -20   0   3       10.43       -5.71     12.66 o 
 -19   0   3       57.40       94.11     13.67 o 
 -18   0   3        5.39       10.46      9.49 o 
 -17   0   3       34.29       45.75      9.86 o 
 -16   0   3        7.25        9.76      8.23 o 
 -15   0   3       20.85       22.55     10.53 o 
 -14   0   3      280.56      262.92     10.15 o 
 -13   0   3      258.10      255.31     13.83 o 
 -12   0   3      128.98      120.93      7.98 o 
 -11   0   3      448.55      372.73     13.93 o 
 -10   0   3       81.16       48.37      5.47 o 
  -9   0   3      216.66      168.74      6.86 o 
  -8   0   3      159.84      129.87      5.78 o 
  -7   0   3      205.83      207.90     10.84 o 
  -6   0   3      110.18       85.94      4.22 o 
  -5   0   3      988.60      794.19     18.48 o 
  -4   0   3      803.08      640.00     15.94 o 
  -3   0   3     1134.90      727.66     16.02 o 
  -2   0   3      872.51      399.84     10.62 o 
  -1   0   3      215.35       71.35      4.86 o 
   0   0   3      150.16      118.43      6.61 o 
   1   0   3        8.14       19.40      2.35 o 
   2   0   3       85.46       27.61      7.02 o 
   3   0   3      284.14      190.09      5.27 o 
   4   0   3     1363.67     1033.97     27.04 o 
   5   0   3      750.78      461.57     13.32 o 
   6   0   3      394.43      286.61     17.50 o 
   7   0   3      348.77      308.83     13.99 o 
   8   0   3       90.66      108.05      8.19 o 
   9   0   3       11.11       10.69      6.27 o 
  10   0   3       44.15       47.85      7.54 o 
  11   0   3        6.64       19.20     12.46 o 
  12   0   3      134.78      130.59     16.30 o 
  13   0   3      237.54      271.96     12.76 o 
  14   0   3      143.35      124.30      9.58 o 
  15   0   3       20.04       14.18      8.20 o 
  16   0   3        9.75       13.83      9.26 o 
  17   0   3        2.94        9.13      9.82 o 
  18   0   3        6.27       17.48     10.76 o 
  19   0   3        6.79        1.01     13.75 o 
  20   0   3        1.13       -2.38     11.78 o 
  21   0   3        0.50       19.27     18.60 o 
 -21   1   3        1.72       16.81     31.91 o 
 -20   1   3      284.39      278.65     15.33 o 
 -19   1   3       74.46      105.58     18.59 o 
 -18   1   3      307.76      243.74     13.21 o 
 -17   1   3      565.06      576.30     20.46 o 
 -16   1   3     1324.26     1355.62     71.37 o 
 -15   1   3      380.19      379.60     15.72 o 
 -14   1   3      103.13       90.91      7.51 o 
 -13   1   3      228.85      223.58     11.04 o 
 -12   1   3       15.63        2.49      6.22 o 
 -11   1   3     2847.51     2808.21     95.42 o 
 -10   1   3     3282.90     3390.85     73.94 o 
  -9   1   3     4224.32     4637.42    101.58 o 
  -8   1   3     2417.95     2166.06     45.96 o 
  -7   1   3     3048.48     2724.87     59.99 o 
  -5   1   3    13445.26    14150.68    391.84 o 
  -4   1   3      299.93      230.50     11.51 o 
  -3   1   3    16632.55    17963.70    506.18 o 
  -2   1   3     1827.60     1360.46     41.45 o 
  -1   1   3     4011.60     4549.60    116.61 o 
   0   1   3      614.35      321.77     10.65 o 
   1   1   3    27071.37    29208.34    896.45 o 
   2   1   3     3100.06     3024.36     99.46 o 
   3   1   3    11401.12    11774.67    278.83 o 
   5   1   3      368.45      354.99     17.61 o 
   6   1   3      859.66      760.17     23.80 o 
   7   1   3     4011.10     4106.41     86.18 o 
   8   1   3     3067.82     3078.92     76.42 o 
   9   1   3     7358.64     7864.46    171.28 o 
  10   1   3      476.47      533.58     15.89 o 
  11   1   3     1099.23     1040.82     29.10 o 
  12   1   3     1438.97     1498.93     41.74 o 
  13   1   3      321.10      348.58     12.64 o 
  14   1   3      123.15      147.38      9.60 o 
  15   1   3      821.59      851.32     25.67 o 
  16   1   3      715.91      717.60     37.77 o 
  17   1   3      292.57      336.25     29.66 o 
  18   1   3      130.10      117.23     44.69 o 
  19   1   3       47.88       65.78     14.28 o 
  20   1   3      524.52      578.63     27.75 o 
 -21   2   3        6.07       -3.77     13.52 o 
 -20   2   3       28.92       47.08     12.07 o 
 -19   2   3       29.16       22.25     16.57 o 
 -18   2   3       64.67       66.60     11.23 o 
 -17   2   3       93.94      120.22     11.16 o 
 -16   2   3      199.25      183.46     11.41 o 
 -15   2   3      257.43      254.31     12.34 o 
 -14   2   3      809.79      807.22     24.63 o 
 -13   2   3       63.77       65.36      8.19 o 
 -12   2   3       76.70       74.94      7.59 o 
 -11   2   3      319.15      280.56     11.46 o 
 -10   2   3      190.57      166.09      7.68 o 
  -9   2   3      126.41      101.31      6.20 o 
  -8   2   3      165.79      144.57      8.47 o 
  -7   2   3     2641.75     2997.87     91.22 o 
  -6   2   3      128.06      131.36      9.74 o 
  -5   2   3     2141.23     2109.16     79.84 o 
  -4   2   3      283.17      218.19     10.58 o 
  -3   2   3      685.04      538.09     17.11 o 
  -2   2   3     1649.78     1807.66     53.32 o 
  -1   2   3      541.23      466.84     11.98 o 
   0   2   3      445.93      458.46     15.02 o 
   1   2   3       80.92       70.97     10.03 o 
   2   2   3      495.59      511.33     20.81 o 
   3   2   3     2154.79     2133.79     64.11 o 
   4   2   3      654.86      636.06     34.92 o 
   5   2   3      625.99      526.27     20.79 o 
   6   2   3      203.30      187.14      9.63 o 
   7   2   3      658.37      556.77     15.87 o 
   8   2   3      297.32      263.81     10.96 o 
   9   2   3      157.32      170.72      9.06 o 
  10   2   3      321.62      297.62     14.09 o 
  11   2   3      158.96      165.89      8.68 o 
  12   2   3       98.45       81.89      8.02 o 
  13   2   3      101.39      102.86      9.12 o 
  14   2   3       87.68       75.02      9.05 o 
  15   2   3       78.93       91.56      9.75 o 
  16   2   3       26.11       34.38      9.85 o 
  17   2   3       76.58       50.82     10.28 o 
  18   2   3       53.03       51.07     11.18 o 
  19   2   3        1.53        1.97     11.26 o 
  20   2   3        5.97        2.88     15.19 o 
 -19   3   3      140.20      153.23     16.56 o 
 -18   3   3       29.03       38.75     11.47 o 
 -17   3   3      141.16      140.84     12.80 o 
 -16   3   3      206.75      202.09     12.65 o 
 -15   3   3      150.61      146.37     16.94 o 
 -14   3   3      692.95      715.61     29.02 o 
 -13   3   3       99.90      113.18     17.32 o 
 -12   3   3      175.00      170.61     12.75 o 
 -11   3   3      574.64      515.93     22.03 o 
 -10   3   3     1176.44     1224.28     53.31 o 
  -9   3   3      362.39      347.63     19.69 o 
  -8   3   3      426.33      419.91     20.31 o 
  -6   3   3     1064.61     1048.90     33.64 o 
  -5   3   3     2235.91     2312.86     97.56 o 
  -4   3   3      916.34      969.26     39.42 o 
  -3   3   3     1679.64     1557.20     47.95 o 
  -2   3   3     1662.57     1697.83     51.15 o 
  -1   3   3      330.00      303.36     11.71 o 
   0   3   3      633.43      629.47     21.51 o 
   1   3   3     4013.76     3903.47    119.31 o 
   2   3   3     1748.44     1851.79     55.49 o 
   3   3   3     1986.46     1799.35     56.15 o 
   4   3   3      380.24      379.50     14.74 o 
   5   3   3      662.39      754.89     25.62 o 
   6   3   3     1196.50     1215.56     63.38 o 
   7   3   3      219.91      209.25     11.28 o 
   8   3   3      377.78      420.96     33.31 o 
   9   3   3      597.89      632.93     25.92 o 
  10   3   3      295.52      302.02     30.72 o 
  11   3   3      204.37      198.80     17.33 o 
  12   3   3      359.18      346.04     19.81 o 
  13   3   3       51.21       29.96     12.57 o 
  14   3   3     1030.49     1063.40     30.70 o 
  15   3   3       62.88       70.96     22.73 o 
  16   3   3       61.66       62.59     11.05 o 
  17   3   3      202.42      220.96     13.90 o 
  18   3   3       11.43       15.40     11.84 o 
 -17   4   3       40.72       44.20     17.08 o 
 -16   4   3       85.72       83.33     19.12 o 
 -15   4   3        4.96      -10.04     13.23 o 
 -14   4   3       15.88        7.75     15.37 o 
 -13   4   3       49.75       36.88     12.12 o 
 -12   4   3      202.05      214.23     28.43 o 
 -11   4   3      102.40      159.59     24.25 o 
 -10   4   3      438.90      438.36     35.10 o 
  -9   4   3      186.43      198.56     25.39 o 
  -8   4   3      423.16      351.87     30.20 o 
  -7   4   3       92.11       73.65     18.02 o 
  -6   4   3      130.99      135.24     11.72 o 
  -5   4   3      184.59      196.54     12.63 o 
  -4   4   3      914.45      946.15     29.79 o 
  -3   4   3      256.79      257.23     10.61 o 
  -2   4   3      978.81     1005.23     31.32 o 
  -1   4   3      650.52      687.45     18.18 o 
   0   4   3      124.59      138.64      8.81 o 
   1   4   3       23.25       28.70      6.69 o 
   2   4   3      134.39      141.78      8.32 o 
   3   4   3       37.93       41.19      5.67 o 
   4   4   3      829.43      866.67     29.25 o 
   5   4   3      187.56      186.09     21.76 o 
   6   4   3      645.95      613.25     39.84 o 
   7   4   3      115.88      114.40     19.76 o 
   8   4   3      213.37      220.13     25.79 o 
   9   4   3       78.06       71.90     21.63 o 
  10   4   3       58.83       43.32     20.24 o 
  11   4   3       25.01       45.61     22.86 o 
  12   4   3      251.22      284.46     17.78 o 
  13   4   3       30.41       42.59     13.29 o 
  14   4   3       46.76       32.15     14.33 o 
  15   4   3        0.06        6.08     15.03 o 
  16   4   3      115.23       71.30     16.39 o 
  17   4   3       26.95       29.85     17.89 o 
 -15   5   3       45.03       40.49     27.94 o 
 -14   5   3       23.64       49.38     27.48 o 
 -13   5   3        8.95       19.77     26.02 o 
 -12   5   3        3.09       27.20     24.95 o 
 -11   5   3      135.72      113.56     26.42 o 
 -10   5   3       11.32       30.34     23.13 o 
  -9   5   3        1.01        3.70     21.51 o 
  -8   5   3        5.43       -3.40     21.55 o 
  -7   5   3       79.98       82.58     22.97 o 
  -6   5   3      433.83      418.46     34.23 o 
  -5   5   3      293.75      371.95     32.77 o 
  -4   5   3       17.32        2.67     18.70 o 
  -1   5   3      269.69      296.35     13.23 o 
   0   5   3      100.04      111.77      9.35 o 
   1   5   3      107.35      117.00     19.75 o 
   2   5   3      130.08      135.33     12.82 o 
   3   5   3      827.64      914.37     31.06 o 
   4   5   3       27.81       11.77     18.90 o 
   5   5   3        5.14       -4.59     19.01 o 
   6   5   3       93.22       57.77     22.02 o 
   7   5   3      178.46      198.10     27.17 o 
   8   5   3      142.62      156.64     27.04 o 
   9   5   3       42.56       37.20     24.77 o 
  10   5   3       53.60       63.81     26.16 o 
  11   5   3       21.21       51.29     26.64 o 
  12   5   3        5.61      -18.21     26.67 o 
  13   5   3        2.31      -16.00     27.70 o 
  14   5   3       10.95       -5.85     28.89 o 
 -10   6   3        6.63       -4.56     28.42 o 
  -9   6   3        8.20        6.05     24.81 o 
  -8   6   3       15.99       25.43     26.97 o 
  -7   6   3        1.15       18.49     25.67 o 
  -6   6   3        2.31        4.15     23.94 o 
  -5   6   3       51.35       48.27     24.64 o 
  -4   6   3      251.79      230.00     29.65 o 
  -3   6   3       60.88       61.19     23.26 o 
  -2   6   3        0.11      -11.56     20.55 o 
  -1   6   3       17.52       14.19     20.63 o 
   0   6   3       12.08       -3.69     19.73 o 
   1   6   3       28.20       23.23      8.36 o 
   2   6   3       27.56       11.08      9.26 o 
   3   6   3        3.99       -0.70      9.04 o 
   4   6   3      142.28      130.05     27.28 o 
   5   6   3        3.70        0.40     23.32 o 
   6   6   3        5.78      -23.85     23.85 o 
   7   6   3        7.14       25.77     25.56 o 
   8   6   3        0.31      -25.56     25.56 o 
   9   6   3       20.68        6.46     27.02 o 
  -9  -6   4       35.30       76.75     25.45 o 
  -8  -6   4        1.90       34.11     25.14 o 
  -7  -6   4       12.30       26.15     23.63 o 
  -6  -6   4        7.69       37.31     23.26 o 
  -5  -6   4        3.01       -0.87     22.01 o 
  -4  -6   4       11.38       21.11     21.82 o 
  -3  -6   4        0.53       -4.93     20.13 o 
  -2  -6   4        6.59       11.64     20.51 o 
  -1  -6   4       19.23       29.80     21.38 o 
   0  -6   4        4.00       16.85     20.54 o 
 -10  -5   4       11.97       20.16     23.75 o 
  -9  -5   4        0.22        7.98     22.64 o 
  -8  -5   4        2.84        8.43     21.29 o 
  -7  -5   4       18.07        8.12     19.05 o 
  -6  -5   4        9.21       11.89     19.71 o 
  -5  -5   4       24.58       25.99     19.23 o 
  -4  -5   4      236.05      219.69     24.65 o 
  -3  -5   4      125.10      123.46     21.29 o 
  -2  -5   4       18.95       23.04     16.79 o 
  -1  -5   4       66.45       57.39     17.63 o 
   0  -5   4        4.84       22.53     16.61 o 
   1  -5   4       34.69       55.20     16.94 o 
   2  -5   4        0.94      -16.00     16.00 o 
   3  -5   4       17.71       34.67     16.87 o 
   4  -5   4        0.33      -11.26     15.66 o 
 -11  -4   4       23.60       11.58     21.24 o 
 -10  -4   4      242.56      249.04     27.53 o 
  -9  -4   4     1078.62     1121.89     61.76 o 
  -8  -4   4      427.61      478.55     35.90 o 
  -7  -4   4      886.79      838.05     47.78 o 
  -6  -4   4       20.86       22.41     15.08 o 
  -5  -4   4        1.27       -1.06     15.25 o 
  -4  -4   4      393.31      406.14     29.29 o 
  -3  -4   4      167.67      205.94     13.21 o 
  -2  -4   4       87.73       75.96     16.37 o 
  -1  -4   4      819.47      828.62     47.48 o 
   0  -4   4       84.68       76.87     15.15 o 
   1  -4   4     1052.29      973.47     52.29 o 
   2  -4   4      167.87      198.53     18.47 o 
   3  -4   4      451.33      477.18     30.02 o 
   4  -4   4      150.49      156.31     16.92 o 
   5  -4   4      166.22      151.58     17.43 o 
   6  -4   4      147.00      116.46     15.99 o 
   7  -4   4       29.74       14.49     13.02 o 
 -19  -3   4       41.83        0.96     18.57 o 
 -18  -3   4      317.71      317.34     27.73 o 
 -17  -3   4        0.50      -16.99     16.99 o 
 -16  -3   4        4.36      -15.57     15.57 o 
 -15  -3   4       70.95       48.17     15.57 o 
 -14  -3   4      325.60      300.37     26.29 o 
 -13  -3   4        9.50       14.10     12.14 o 
 -12  -3   4      320.86      370.23     24.41 o 
 -11  -3   4     1022.04      983.65     35.96 o 
 -10  -3   4     2804.77     2786.44     91.52 o 
  -6  -3   4     1415.48     1550.07     51.91 o 
  -5  -3   4       78.17       90.31     16.91 o 
  -4  -3   4      775.44      860.04     46.58 o 
  -3  -3   4     1344.33     1220.30     39.78 o 
  -2  -3   4     3131.41     3378.61    153.27 o 
  -1  -3   4      417.42      428.30     25.83 o 
   0  -3   4     1097.94     1082.58     54.35 o 
   1  -3   4      740.66      784.71     41.11 o 
   2  -3   4       61.49       92.32     12.20 o 
   3  -3   4      265.84      339.74     23.33 o 
   4  -3   4      571.38      490.44     30.05 o 
   5  -3   4      976.27     1049.41     48.95 o 
   6  -3   4       42.56       26.21     10.56 o 
   7  -3   4      127.76      132.96     13.52 o 
   8  -3   4      348.78      372.38     26.66 o 
   9  -3   4      475.24      451.47     28.62 o 
  10  -3   4        6.41      -11.72     12.22 o 
 -21  -2   4      379.49      332.14     33.52 o 
 -20  -2   4       38.25       38.14     21.33 o 
 -19  -2   4      174.89      109.77     22.41 o 
 -18  -2   4      300.19      201.01     25.53 o 
 -17  -2   4      129.26      139.94     21.06 o 
 -16  -2   4      100.87       89.49     18.67 o 
 -15  -2   4      186.27      197.08     20.40 o 
 -14  -2   4     1415.84     1386.99     68.91 o 
 -13  -2   4     6551.72     6353.63    295.10 o 
 -12  -2   4      197.02      184.37     17.87 o 
 -10  -2   4      836.85      758.82     45.26 o 
  -9  -2   4     5592.97     5888.21    193.86 o 
  -8  -2   4      859.24      873.55     46.37 o 
  -7  -2   4     1564.26     1576.73     54.50 o 
  -6  -2   4     6428.34     6318.56    358.05 o 
  -5  -2   4     7785.69     8113.05    365.68 o 
   6  -2   4      236.52      219.64     17.06 o 
   7  -2   4     2955.66     2788.35    129.33 o 
   8  -2   4      128.04      149.44      8.75 o 
   9  -2   4     1214.53     1306.05     44.89 o 
  10  -2   4     4780.22     4695.49    213.42 o 
  11  -2   4       78.68       50.19     13.32 o 
  12  -2   4     1063.48     1105.88     39.92 o 
  13  -2   4      156.78      157.80     13.44 o 
  14  -2   4      191.64      154.29     13.80 o 
  15  -2   4      294.75      313.80     25.50 o 
  16  -2   4       50.08       21.61     17.79 o 
  17  -2   4      107.39      101.29     21.83 o 
  18  -2   4      580.57      529.91     41.82 o 
  19  -2   4        6.43      -20.39     22.30 o 
 -21  -1   4        7.86        8.88     22.29 o 
 -20  -1   4       38.86       32.29     21.47 o 
 -19  -1   4      132.78      132.77     13.44 o 
 -18  -1   4      130.07      118.97     12.95 o 
 -17  -1   4      378.45      425.87     20.69 o 
 -16  -1   4       47.69       69.33     10.13 o 
 -15  -1   4       91.65       91.90     11.05 o 
 -14  -1   4       88.83       83.78      8.21 o 
 -13  -1   4       84.54       63.26      6.92 o 
 -12  -1   4     1348.11     1320.59     42.01 o 
 -11  -1   4      698.30      655.97     23.90 o 
 -10  -1   4     1279.04     1315.74     43.76 o 
  -9  -1   4     2306.04     2358.86     52.65 o 
  -8  -1   4     9118.01    10452.33    229.16 o 
  -7  -1   4      728.52      852.23     24.46 o 
  -6  -1   4      812.86      987.33     22.75 o 
  -5  -1   4     1403.77     1315.62     44.51 o 
  -4  -1   4     6340.62     6791.23    311.03 o 
  -3  -1   4      265.03      270.13     15.73 o 
  -2  -1   4      899.31      952.89     36.83 o 
  -1  -1   4    10115.67    10902.45    474.69 o 
   0  -1   4    19741.80    21879.19    565.60 o 
   1  -1   4     1600.43     1899.79     60.76 o 
   2  -1   4     5211.71     5747.52    178.91 o 
   3  -1   4     5015.20     5392.71    174.73 o 
   4  -1   4    12095.18    13567.36    399.54 o 
   6  -1   4     6427.46     6673.26    198.27 o 
   7  -1   4     2224.23     2321.18     58.64 o 
   8  -1   4       81.21       87.71      4.60 o 
   9  -1   4       15.84       22.34      4.18 o 
  10  -1   4     1035.39     1092.76     30.12 o 
  11  -1   4     1512.34     1533.90     40.80 o 
  12  -1   4     2740.07     2838.48     73.09 o 
  13  -1   4      500.71      535.15     18.57 o 
  14  -1   4     1314.50     1282.44     36.49 o 
  15  -1   4       25.34       14.94      8.29 o 
  16  -1   4       54.71       53.48      9.42 o 
  17  -1   4       19.99       -6.61     14.80 o 
  18  -1   4       77.69       51.70     15.68 o 
  19  -1   4       76.74       71.34     23.84 o 
  20  -1   4       52.63       71.15     24.89 o 
 -22   0   4        3.88      -17.69     17.69 o 
 -21   0   4        4.42      -15.46     17.20 o 
 -20   0   4      813.62      735.19     31.03 o 
 -19   0   4     1282.60     1289.31     45.36 o 
 -18   0   4      136.51      140.40     11.64 o 
 -17   0   4       15.67       34.21      9.30 o 
 -16   0   4       75.23       63.64      8.83 o 
 -15   0   4     3074.94     3249.74     71.41 o 
 -14   0   4      277.52      273.41     10.08 o 
 -13   0   4      503.12      471.56     22.73 o 
 -12   0   4     6875.45     7106.75    179.74 o 
 -11   0   4     2041.90     2462.09     63.82 o 
 -10   0   4     1651.28     1426.88     38.07 o 
  -9   0   4       16.76       45.79      5.78 o 
  -8   0   4       22.05        9.91      3.69 o 
  -7   0   4    26605.61    28359.84    623.69 o 
  -6   0   4     1522.32     1990.46     44.60 o 
  -5   0   4     1267.17     1539.53     33.40 o 
  -4   0   4    23025.04    22869.40    484.63 o 
  -3   0   4       63.00      130.54      3.82 o 
  -2   0   4      805.50      689.12     22.06 o 
  -1   0   4     1015.36     1086.19     33.15 o 
   0   0   4     1090.62      883.23     27.05 o 
   1   0   4     3113.87     3118.51    124.43 o 
   2   0   4     7666.42     7479.38    296.61 o 
   3   0   4      181.40      203.60      7.97 o 
   4   0   4    36583.27    37997.46   1715.14 o 
   5   0   4     4422.77     4734.89    214.99 o 
   6   0   4    10086.62    10753.28    485.65 o 
   7   0   4     2288.37     2072.03     68.47 o 
   8   0   4     8898.98     9482.27    305.31 o 
   9   0   4     1523.44     1488.43     50.79 o 
  10   0   4     4312.83     4626.06    150.73 o 
  11   0   4      302.53      254.95     21.38 o 
  12   0   4     8094.22     8337.83    269.98 o 
  13   0   4     2376.47     2351.82     79.78 o 
  14   0   4      100.51       97.47      9.08 o 
  15   0   4        5.59        8.08      8.52 o 
  16   0   4     1597.78     1617.76     45.14 o 
  17   0   4      818.98      773.32     25.85 o 
  18   0   4      179.97      201.50     13.40 o 
  19   0   4      150.84      155.79     13.85 o 
  20   0   4       36.89       66.51     12.82 o 
 -21   1   4        8.88        2.71     14.34 o 
 -20   1   4       37.67       39.76     12.01 o 
 -19   1   4      130.38      141.01     11.73 o 
 -18   1   4      129.73      139.83     11.58 o 
 -17   1   4      362.45      376.20     20.01 o 
 -16   1   4       44.50       57.54      8.85 o 
 -15   1   4       73.68       68.14      8.52 o 
 -14   1   4       92.84       90.92      8.12 o 
 -13   1   4      110.52      102.37      8.55 o 
 -12   1   4     1327.79     1268.57     35.37 o 
 -11   1   4      689.68      674.38     20.35 o 
 -10   1   4     1190.80     1257.11     29.34 o 
  -9   1   4     2187.81     2309.98     51.12 o 
  -8   1   4     9005.09    10375.39    221.97 o 
  -7   1   4      768.68      880.56     19.88 o 
  -6   1   4      822.92      994.48     24.87 o 
  -5   1   4     1449.35     1377.08     55.12 o 
  -4   1   4     6185.52     6787.98    272.98 o 
  -3   1   4      278.68      286.06      9.08 o 
  -2   1   4      813.18      874.87     27.50 o 
  -1   1   4     9937.77    10345.77    314.72 o 
   0   1   4    19614.76    21276.89    646.66 o 
   1   1   4     1623.90     1832.96     56.71 o 
   2   1   4     5130.44     5478.27    114.37 o 
   3   1   4     4918.21     5271.35    109.50 o 
   4   1   4    11891.57    13280.70    320.52 o 
   5   1   4        2.52        9.48      2.69 o 
   6   1   4     6213.24     6609.01    160.02 o 
   7   1   4     2174.96     2271.19     49.94 o 
   8   1   4       89.97       93.54      4.98 o 
   9   1   4       23.47       32.41      4.60 o 
  10   1   4      994.32     1098.70     30.52 o 
  11   1   4     1455.43     1509.51     41.27 o 
  12   1   4     2659.86     2801.04     73.39 o 
  13   1   4      475.86      506.90     15.87 o 
  14   1   4     1280.34     1289.25     34.99 o 
  15   1   4       36.49       29.66     10.75 o 
  16   1   4       54.46       65.48     11.54 o 
  17   1   4       23.79       25.18     12.04 o 
  18   1   4       72.65       71.29     13.00 o 
  19   1   4       61.28       88.94     14.04 o 
  20   1   4       45.18       56.36     14.51 o 
 -21   2   4      372.52      380.59     23.39 o 
 -20   2   4       48.36       62.67     12.41 o 
 -19   2   4      185.28      185.66     23.79 o 
 -18   2   4      268.67      260.95     14.27 o 
 -17   2   4      141.46      147.59     11.43 o 
 -16   2   4      141.72      115.46     10.67 o 
 -15   2   4      195.29      193.24     18.85 o 
 -14   2   4     1361.28     1367.31     47.20 o 
 -13   2   4     6233.23     6498.17    158.01 o 
 -12   2   4      250.53      246.59     10.76 o 
 -11   2   4      606.44      591.98     17.97 o 
 -10   2   4      891.33      841.37     22.84 o 
  -9   2   4     5589.66     6024.68    145.09 o 
  -8   2   4      900.72      876.25     22.91 o 
  -7   2   4     1654.83     1670.38     47.39 o 
  -6   2   4     6252.29     6474.16    255.77 o 
  -4   2   4      154.42      172.35      5.84 o 
  -3   2   4      376.59      378.52     10.24 o 
  -2   2   4     6432.56     6653.08    158.80 o 
  -1   2   4    13282.46    13100.07    312.17 o 
   0   2   4      473.20      471.26     12.38 o 
   1   2   4     1078.17     1329.92     40.95 o 
   2   2   4     3988.59     3668.15    110.64 o 
   3   2   4      995.28     1265.70     39.38 o 
   4   2   4     3350.23     3383.54    102.58 o 
   5   2   4     2845.17     2972.08     72.36 o 
   6   2   4      234.07      209.33     10.81 o 
   7   2   4     2846.54     2773.88     68.28 o 
   8   2   4      109.44      119.25      6.91 o 
   9   2   4     1171.26     1337.80     40.03 o 
  10   2   4     4515.88     4566.15    132.65 o 
  11   2   4       77.27       77.92      7.44 o 
  12   2   4     1004.14     1083.35     30.39 o 
  13   2   4      218.89      207.00     10.76 o 
  14   2   4      180.05      163.73     10.70 o 
  15   2   4      262.45      282.17     13.60 o 
  16   2   4       66.15       47.30     16.29 o 
  17   2   4       96.22       94.15     11.26 o 
  18   2   4      554.48      558.78     21.49 o 
  19   2   4        8.89        7.47     14.33 o 
 -19   3   4       38.68       22.92     11.87 o 
 -18   3   4      288.66      318.55     16.01 o 
 -17   3   4        0.22       -2.18     10.83 o 
 -16   3   4        8.85       18.64      9.81 o 
 -15   3   4       99.59       78.07     14.91 o 
 -14   3   4      344.55      356.74     27.63 o 
 -13   3   4        8.55        7.37     10.61 o 
 -12   3   4      303.69      328.16     18.71 o 
 -11   3   4      945.78      943.93     34.54 o 
 -10   3   4     2603.61     2726.60     86.30 o 
  -9   3   4       45.16       46.14      8.62 o 
  -8   3   4      138.96      129.63      8.92 o 
  -6   3   4     1455.61     1526.76     50.88 o 
  -5   3   4       73.25       75.48      5.33 o 
  -4   3   4      722.23      810.98     21.15 o 
  -3   3   4     1167.34     1092.19     28.20 o 
  -2   3   4     2949.67     3238.73     78.62 o 
  -1   3   4      338.64      380.58     10.93 o 
   0   3   4     1026.66     1076.76     26.82 o 
   1   3   4      737.61      787.92     25.54 o 
   2   3   4       94.51      111.40      6.35 o 
   3   3   4      294.36      326.32     13.45 o 
   4   3   4      562.81      519.24     18.51 o 
   5   3   4      850.82      910.33     41.17 o 
   6   3   4       40.98       14.82     13.98 o 
   7   3   4       71.54       70.39      8.95 o 
   8   3   4      356.29      389.42     18.06 o 
   9   3   4      442.13      421.59     22.22 o 
  10   3   4        2.98       -7.50      8.86 o 
  11   3   4       49.00       16.07     10.33 o 
  12   3   4      487.74      479.91     23.40 o 
  13   3   4       93.98       99.72     13.42 o 
  14   3   4       38.67       44.99     16.00 o 
  15   3   4        0.18       -8.55      9.59 o 
  16   3   4       81.30       69.20     11.03 o 
  17   3   4       30.85       13.80     11.60 o 
  18   3   4       17.85       -1.81     12.02 o 
 -17   4   4        0.14       -5.92     16.22 o 
 -16   4   4       30.56       30.19     15.08 o 
 -15   4   4      258.90      308.82     25.09 o 
 -14   4   4       15.95       15.35     13.22 o 
 -13   4   4       24.41       31.69     11.95 o 
 -12   4   4       68.03       91.46     22.82 o 
 -11   4   4       15.11       29.79     21.79 o 
 -10   4   4      296.75      244.46     27.82 o 
  -9   4   4     1079.90     1091.42     62.50 o 
  -8   4   4      417.95      461.95     37.01 o 
  -7   4   4      812.81      786.69     28.75 o 
  -6   4   4       17.12       17.47      7.59 o 
  -5   4   4        0.67       -5.21      6.24 o 
  -4   4   4      381.63      401.43     14.16 o 
  -3   4   4      186.28      221.83      8.11 o 
  -2   4   4      106.34      101.83      5.06 o 
  -1   4   4      826.93      873.86     22.37 o 
   0   4   4       85.50       92.54      4.90 o 
   1   4   4     1004.60     1001.76     32.23 o 
   2   4   4      194.33      195.75     10.41 o 
   3   4   4      419.21      446.90     17.67 o 
   4   4   4      133.39      140.00      9.03 o 
   5   4   4      165.41      170.07     10.14 o 
   6   4   4      108.95      120.98     20.53 o 
   7   4   4       61.61       35.15     18.76 o 
   8   4   4      593.45      544.42     39.43 o 
   9   4   4      139.41      166.56     23.39 o 
  10   4   4      186.71      178.00     24.70 o 
  11   4   4      199.67      223.90     28.74 o 
  12   4   4      189.56      220.13     16.54 o 
  13   4   4       25.52       37.03     13.97 o 
  14   4   4        5.35       -5.24     14.62 o 
  15   4   4       13.53       10.86     15.63 o 
  16   4   4      151.86      158.91     18.35 o 
 -15   5   4       15.22       29.35     30.52 o 
 -14   5   4        2.96       -1.80     28.32 o 
 -13   5   4       43.57       46.72     26.27 o 
 -12   5   4      144.68      125.49     27.96 o 
 -11   5   4       50.81       38.47     24.27 o 
 -10   5   4       11.96       37.22     25.15 o 
  -9   5   4        5.30        3.54     23.18 o 
  -8   5   4        5.59       -5.96     21.66 o 
  -7   5   4       19.91       -5.71     19.66 o 
  -6   5   4       13.14       32.94     20.96 o 
  -5   5   4       30.33       35.38      7.22 o 
  -4   5   4      209.39      229.00     13.29 o 
  -3   5   4      139.35      155.51     10.36 o 
  -2   5   4       30.64       35.91      6.08 o 
  -1   5   4       88.40       75.22      7.38 o 
   0   5   4        3.36        0.32      4.45 o 
   1   5   4       27.24       33.53      4.96 o 
   2   5   4        0.40       -7.91     12.76 o 
   3   5   4       33.68       17.94     18.35 o 
   4   5   4        1.06       20.28     19.30 o 
   5   5   4       29.34       37.27     21.26 o 
   6   5   4        1.84        1.28     20.53 o 
   7   5   4       40.26       46.12     20.55 o 
   8   5   4        1.94       -1.09     22.63 o 
   9   5   4      129.58      147.26     27.74 o 
  10   5   4       58.19       85.29     24.64 o 
  11   5   4        8.60       12.50     23.78 o 
  12   5   4        0.37      -17.35     26.33 o 
  13   5   4        1.90      -10.83     27.59 o 
 -10   6   4       13.46      -16.39     28.08 o 
  -9   6   4       34.56       53.02     26.36 o 
  -8   6   4        0.70      -13.46     26.64 o 
  -7   6   4       12.25       13.96     24.95 o 
  -6   6   4        4.82       20.59     24.45 o 
  -5   6   4        0.83      -13.78     23.04 o 
  -4   6   4       11.19       19.17     23.53 o 
  -3   6   4        0.23       -0.58     23.41 o 
  -2   6   4        6.54       -8.00     20.99 o 
   0   6   4        6.18       -3.11      7.69 o 
   1   6   4        8.85       -4.26      8.38 o 
   2   6   4       12.49       26.52      9.70 o 
   3   6   4        7.69       10.23     16.28 o 
   4   6   4        0.59       -6.29     15.81 o 
   5   6   4        2.76       -0.22     15.07 o 
   6   6   4        2.22        3.82     24.49 o 
   7   6   4        7.76        4.48     25.04 o 
   8   6   4        3.24       15.40     25.78 o 
   9   6   4        0.46      -26.29     26.29 o 
 -10  -6   5        5.15       -1.74     26.89 o 
  -9  -6   5        5.53       17.77     26.11 o 
  -8  -6   5        7.26       18.03     25.13 o 
  -7  -6   5        1.92        5.29     23.25 o 
  -6  -6   5        0.44        1.07     22.57 o 
  -5  -6   5       44.35       30.82     23.17 o 
  -4  -6   5      119.69       99.64     23.96 o 
  -3  -6   5       29.19        7.08     21.46 o 
  -2  -6   5       23.34       18.45     20.53 o 
  -1  -6   5       26.95       27.64     20.49 o 
   0  -6   5       13.36       33.54     21.31 o 
 -11  -5   5      268.12      290.83     31.28 o 
 -10  -5   5       12.97       16.96     23.84 o 
  -9  -5   5      139.78       91.04     24.98 o 
  -8  -5   5      135.92      171.13     26.48 o 
  -7  -5   5       67.75      115.21     23.96 o 
  -6  -5   5      478.75      438.67     34.64 o 
  -5  -5   5      189.29      190.72     25.07 o 
  -4  -5   5       98.76       83.58     19.20 o 
  -3  -5   5      201.89      188.04     23.31 o 
  -2  -5   5        0.75        8.29     16.72 o 
  -1  -5   5       23.66        7.10     17.44 o 
   0  -5   5       23.57        7.77     16.55 o 
   1  -5   5       89.31      101.51     19.98 o 
   2  -5   5      406.25      386.48     31.76 o 
   3  -5   5      207.25      256.11     24.06 o 
   4  -5   5       96.40      125.92     20.03 o 
 -12  -4   5       17.07        3.75     20.23 o 
 -11  -4   5       21.53       -1.80     19.06 o 
 -10  -4   5       53.51       71.25     19.99 o 
  -9  -4   5      122.01       90.10     20.30 o 
  -8  -4   5      125.84       85.95     20.89 o 
  -7  -4   5      262.63      289.44     26.52 o 
  -6  -4   5      155.91      148.13     19.60 o 
  -5  -4   5      571.28      541.21     36.87 o 
  -4  -4   5       94.08      125.68     18.48 o 
  -3  -4   5      148.04      161.89     18.82 o 
  -2  -4   5       21.04       50.23     15.21 o 
  -1  -4   5      224.76      245.18     20.99 o 
   0  -4   5      211.97      245.40     21.70 o 
   1  -4   5      214.51      228.91     20.97 o 
   2  -4   5       44.50       23.24     13.75 o 
   3  -4   5      769.56      736.35     43.59 o 
   4  -4   5      211.09      217.91     19.99 o 
   5  -4   5      197.16      219.94     20.69 o 
   6  -4   5      326.36      402.10     29.74 o 
   7  -4   5       14.53       22.81     14.27 o 
 -19  -3   5        1.99        7.32     18.71 o 
 -18  -3   5       21.72       17.66     18.30 o 
 -17  -3   5      529.35      506.15     36.55 o 
 -16  -3   5       19.36       37.13     17.69 o 
 -15  -3   5      315.43      310.86     26.76 o 
 -14  -3   5       69.98       76.69     15.65 o 
 -13  -3   5      872.36      973.41     53.32 o 
 -12  -3   5      690.74      712.52     30.01 o 
 -11  -3   5       94.83       90.78     10.21 o 
 -10  -3   5      476.89      442.31     19.78 o 
  -5  -3   5     3359.54     3564.39    165.90 o 
  -4  -3   5     2416.23     2430.89    120.25 o 
  -3  -3   5      913.55      813.43     44.63 o 
  -2  -3   5      102.60       98.05     14.66 o 
   0  -3   5     4773.62     5104.88    240.45 o 
   1  -3   5      369.19      371.36     25.90 o 
   2  -3   5     1594.91     1513.21     70.11 o 
   3  -3   5     1858.98     1997.19     96.51 o 
   4  -3   5      327.52      303.62     21.83 o 
   6  -3   5      563.13      584.31     32.66 o 
   7  -3   5      104.11      105.34     13.93 o 
   8  -3   5     3944.55     4102.96    192.28 o 
   9  -3   5      218.41      248.02     19.16 o 
  10  -3   5      158.73      159.83     17.03 o 
  11  -3   5      367.79      361.89     29.39 o 
 -21  -2   5       53.35        3.02     21.60 o 
 -20  -2   5       96.38       94.15     22.47 o 
 -19  -2   5       40.57       74.22     21.62 o 
 -18  -2   5       35.83       46.76     19.94 o 
 -17  -2   5       30.27       52.55     18.84 o 
 -16  -2   5      267.70      231.05     23.02 o 
 -15  -2   5        7.48       -1.79     15.44 o 
 -14  -2   5      307.88      263.94     23.33 o 
 -13  -2   5     1094.29     1052.58     53.69 o 
 -12  -2   5       52.57       60.04     13.39 o 
 -11  -2   5      472.81      439.58     29.18 o 
 -10  -2   5      114.33      129.31     16.13 o 
  -9  -2   5      159.03      133.50     15.95 o 
  -8  -2   5      674.53      649.86     39.26 o 
  -7  -2   5      557.53      737.41     27.54 o 
  -6  -2   5       76.45       74.22      9.69 o 
  -5  -2   5     2122.92     2230.78     97.33 o 
  -4  -2   5     1180.07     1285.58     63.77 o 
  -3  -2   5     1164.57     1009.67     47.68 o 
  -2  -2   5      260.79      236.78     17.05 o 
   4  -2   5     3056.71     3509.59    171.73 o 
   5  -2   5     2377.41     2679.30    136.81 o 
   6  -2   5      403.55      437.78     29.25 o 
   7  -2   5      951.28     1077.22     54.14 o 
   8  -2   5      348.75      363.47     22.29 o 
   9  -2   5       36.88       27.48      6.35 o 
  10  -2   5      147.30      144.31     15.17 o 
  11  -2   5       42.12       40.41     13.37 o 
  12  -2   5      984.17     1035.81     56.96 o 
  13  -2   5      283.28      324.92     26.85 o 
  14  -2   5      347.58      363.09     31.26 o 
 -21  -1   5      193.32      191.83     27.29 o 
 -20  -1   5      110.89       88.11     23.20 o 
 -19  -1   5      384.27      377.32     27.79 o 
 -18  -1   5      233.99      209.08     14.76 o 
 -17  -1   5     1337.70     1387.79     45.72 o 
 -16  -1   5      303.56      305.52     27.09 o 
 -15  -1   5     1380.77     1439.27     45.98 o 
 -14  -1   5     1489.41     1532.47     42.55 o 
 -13  -1   5      224.07      264.47     12.23 o 
 -12  -1   5     2364.29     2208.34     65.67 o 
 -11  -1   5     4465.81     4512.56    139.68 o 
 -10  -1   5     1319.38     1497.18     34.21 o 
  -9  -1   5     4687.28     4861.76    107.87 o 
  -8  -1   5     1231.15     1040.23     24.54 o 
  -7  -1   5     4982.40     5357.05    154.04 o 
  -6  -1   5    19261.87    20876.73    465.33 o 
  -5  -1   5     4809.74     4479.47    111.72 o 
  -4  -1   5     7698.91     8233.68    260.67 o 
  -3  -1   5     3254.98     3243.95    102.92 o 
  -1  -1   5     7239.65     7169.98    299.52 o 
   0  -1   5    37137.45    39030.99   1679.60 o 
   1  -1   5    54823.64    60237.76   2769.79 o 
   2  -1   5    34216.86    37813.69    941.37 o 
   3  -1   5     2930.29     2623.68     78.91 o 
   4  -1   5     1471.26     1544.90     58.26 o 
   5  -1   5     6068.93     6145.87    172.63 o 
   6  -1   5     2338.37     2353.79     71.15 o 
   7  -1   5     1485.52     1653.13     37.60 o 
   8  -1   5     8511.22     8904.17    184.97 o 
   9  -1   5     2184.05     2305.07     52.34 o 
  10  -1   5     1837.04     1987.60     53.77 o 
  11  -1   5      737.80      679.80     21.49 o 
  12  -1   5      800.45      791.86     24.61 o 
  13  -1   5      962.08      958.63     27.77 o 
  14  -1   5      857.52      881.02     27.24 o 
  15  -1   5       16.96       35.99      8.56 o 
  16  -1   5      202.30      251.70     13.79 o 
  17  -1   5      247.58      268.28     24.87 o 
  18  -1   5       30.23       26.64     13.77 o 
  19  -1   5      277.53      277.88     29.95 o 
  20  -1   5      173.06      174.71     28.17 o 
 -22   0   5        6.02      -17.57     17.57 o 
 -21   0   5        0.87       -2.06     16.23 o 
 -20   0   5       49.24       15.98     12.79 o 
 -19   0   5       63.34       86.12     13.53 o 
 -18   0   5       18.85       16.67     11.78 o 
 -17   0   5      172.25      179.52     16.49 o 
 -16   0   5        2.72        5.83      6.85 o 
 -15   0   5       17.63       22.89      6.53 o 
 -14   0   5      221.17      188.50     13.96 o 
 -13   0   5       92.14       83.73      7.98 o 
 -12   0   5      173.10      149.17     10.94 o 
 -11   0   5      442.17      354.98     13.36 o 
 -10   0   5      221.39      177.28     11.21 o 
  -9   0   5      835.49      644.61     22.23 o 
  -8   0   5       13.70       16.37      3.41 o 
  -7   0   5        1.04       10.37      3.45 o 
  -6   0   5       60.87       78.03      3.79 o 
  -5   0   5     1030.54      931.79     20.74 o 
  -4   0   5      516.55      354.09     10.16 o 
  -3   0   5     1007.57      653.04     14.65 o 
  -2   0   5     1149.37      693.80     22.46 o 
  -1   0   5      807.57      468.81     15.01 o 
   0   0   5      124.57       80.07      4.68 o 
   1   0   5       31.08       33.67      2.94 o 
   2   0   5       98.47      101.12      8.33 o 
   3   0   5      394.12      408.02     14.07 o 
   4   0   5      710.17      419.42     22.32 o 
   5   0   5      300.07      176.13     19.69 o 
   6   0   5      616.75      438.84     14.53 o 
   7   0   5      277.12      200.48      7.56 o 
   8   0   5        1.80        0.70      4.45 o 
   9   0   5       96.01       90.98      6.83 o 
  10   0   5       44.06       38.55      6.55 o 
  11   0   5       29.72       32.21      8.62 o 
  12   0   5      163.30      165.63     12.78 o 
  13   0   5      135.27      155.98      9.91 o 
  14   0   5       69.42       69.30      8.85 o 
  15   0   5        2.69        9.98      8.91 o 
  16   0   5        8.19        8.29      9.30 o 
  17   0   5        5.99        4.40      9.98 o 
  18   0   5        0.57       -1.22     11.18 o 
  19   0   5        0.50       -2.53     18.67 o 
  20   0   5        0.54       -8.53     17.09 o 
 -21   1   5      225.26      203.58     15.63 o 
 -20   1   5       92.54      112.53     14.24 o 
 -19   1   5      419.88      425.50     20.35 o 
 -18   1   5      266.08      247.53     15.57 o 
 -17   1   5     1310.48     1329.38     37.05 o 
 -16   1   5      275.24      288.61     13.05 o 
 -15   1   5     1272.95     1354.21     37.29 o 
 -14   1   5     1699.60     1642.01     43.65 o 
 -13   1   5      299.56      325.46     13.81 o 
 -12   1   5     2097.13     2010.14     54.92 o 
 -11   1   5     4684.10     4653.99    117.16 o 
 -10   1   5     1287.53     1444.56     39.27 o 
  -9   1   5     4620.15     4868.33    104.57 o 
  -8   1   5     1203.08     1065.97     24.02 o 
  -7   1   5     6096.01     6228.45    121.08 o 
  -6   1   5    20704.00    21657.73    509.76 o 
  -5   1   5     4400.06     4281.91    178.63 o 
  -4   1   5     6984.35     7869.79    325.59 o 
  -3   1   5     3454.20     3521.75     82.30 o 
  -2   1   5      225.73      370.49      9.57 o 
  -1   1   5     7604.62     7785.36    226.52 o 
   0   1   5    35704.36    36335.77   1112.06 o 
   1   1   5    58266.03    61945.81   1260.94 o 
   2   1   5    35648.45    37759.77    690.20 o 
   3   1   5     2863.58     2600.15     54.16 o 
   4   1   5     1273.25     1397.42     27.45 o 
   5   1   5     6056.59     6063.43    147.24 o 
   6   1   5     2275.29     2300.22     56.90 o 
   7   1   5     1738.24     1786.68     38.01 o 
   8   1   5     7944.31     8498.17    185.70 o 
   9   1   5     2473.99     2497.62     52.82 o 
  10   1   5     2077.55     2142.28     54.33 o 
  11   1   5      786.83      740.81     22.07 o 
  12   1   5      869.34      871.00     25.41 o 
  13   1   5      917.61      913.15     26.61 o 
  14   1   5      923.11      939.22     33.60 o 
  15   1   5       25.10       29.84     18.92 o 
  16   1   5      195.66      240.32     18.07 o 
  17   1   5      264.35      266.22     17.14 o 
  18   1   5       13.18       24.56     14.61 o 
  19   1   5      264.27      272.73     18.87 o 
  20   1   5      178.15      186.53     24.11 o 
 -21   2   5       51.72       52.96     12.81 o 
 -20   2   5       84.30       58.00     12.48 o 
 -19   2   5       39.02       80.51     20.21 o 
 -18   2   5       59.84       76.16     11.05 o 
 -17   2   5       49.87       54.14      9.97 o 
 -16   2   5      317.88      240.90     17.89 o 
 -15   2   5       17.83       18.03      8.36 o 
 -14   2   5      322.48      303.87     19.13 o 
 -13   2   5     1049.16     1020.74     28.97 o 
 -12   2   5       53.30       39.38      6.80 o 
 -11   2   5      450.98      419.19     14.98 o 
 -10   2   5      139.35      133.75      7.01 o 
  -9   2   5      152.27      143.34      8.79 o 
  -8   2   5      758.51      738.43     18.37 o 
  -7   2   5      643.17      791.91     23.65 o 
  -6   2   5       62.99       73.02      7.45 o 
  -5   2   5     1987.33     2079.43     61.08 o 
  -4   2   5     1420.44     1478.98     40.81 o 
  -3   2   5     1060.32      934.72     23.57 o 
  -2   2   5      290.14      275.92      8.05 o 
  -1   2   5     1507.70     1584.30     38.52 o 
   0   2   5      216.92      197.84      6.66 o 
   1   2   5      238.23      204.81      8.86 o 
   2   2   5     2101.44     2298.34     69.94 o 
   3   2   5      203.78      152.80      8.00 o 
   4   2   5     3426.01     3786.20     90.11 o 
   5   2   5     2847.70     3038.65     72.04 o 
   6   2   5      536.27      570.13     15.19 o 
   7   2   5     1029.70     1092.34     28.24 o 
   8   2   5      276.98      288.62     29.07 o 
   9   2   5       28.95       20.40      8.19 o 
  10   2   5      141.07      137.21      9.13 o 
  11   2   5       64.70       57.96      7.23 o 
  12   2   5     1144.77     1118.96     30.72 o 
  13   2   5      390.18      395.26     15.71 o 
  14   2   5      435.22      455.42     17.44 o 
  15   2   5       80.11      102.77     10.30 o 
  16   2   5       57.03       68.06     10.73 o 
  17   2   5       14.70       14.97     10.60 o 
  18   2   5       31.94       33.65     11.48 o 
  19   2   5      112.27       79.47     15.80 o 
 -19   3   5        2.04        5.10     12.07 o 
 -18   3   5       29.52       -5.95     12.18 o 
 -17   3   5      486.79      487.78     19.75 o 
 -16   3   5       15.25       42.25     10.05 o 
 -15   3   5      311.71      317.40     14.89 o 
 -14   3   5      152.13      158.07     13.66 o 
 -13   3   5      977.55     1103.41     38.67 o 
 -12   3   5      725.23      765.84     28.93 o 
 -11   3   5       86.04      107.98     13.78 o 
 -10   3   5      470.35      459.05     20.47 o 
  -9   3   5     1184.12     1219.09     52.00 o 
  -8   3   5      609.12      697.55     30.88 o 
  -6   3   5      600.04      556.71     20.39 o 
  -5   3   5     3462.35     3521.20     85.14 o 
  -4   3   5     2467.36     2559.99     61.37 o 
  -3   3   5      901.38      830.12     21.13 o 
  -2   3   5      157.04      166.22      6.37 o 
  -1   3   5      773.84      693.67     18.04 o 
   0   3   5     4899.70     5234.61    124.83 o 
   1   3   5      429.56      405.32     11.68 o 
   2   3   5     1398.62     1394.42     44.69 o 
   3   3   5     1923.58     2030.23     62.42 o 
   4   3   5      334.36      317.64     27.52 o 
   5   3   5      202.79      215.86     12.54 o 
   6   3   5      535.89      558.82     36.28 o 
   7   3   5      118.60      113.06     16.33 o 
   8   3   5     4064.22     4159.11    127.25 o 
   9   3   5      190.83      181.56     12.55 o 
  10   3   5      118.46      117.78     11.91 o 
  11   3   5      383.14      428.11     21.83 o 
  12   3   5      152.34      128.01     13.22 o 
  13   3   5      122.96       93.24      9.51 o 
  14   3   5      210.79      202.12     12.11 o 
  15   3   5        0.01       -7.53      9.77 o 
  16   3   5      194.98      206.56     13.54 o 
  17   3   5       43.61       38.79     11.95 o 
  18   3   5       28.63       16.89     11.75 o 
 -17   4   5       55.76       58.11     33.03 o 
 -16   4   5        9.38       17.01     17.24 o 
 -15   4   5       57.79       54.01     20.48 o 
 -14   4   5      114.23       79.52     14.24 o 
 -13   4   5       70.47       76.36     13.30 o 
 -12   4   5       13.96      -19.50     19.52 o 
 -11   4   5       30.38       30.07     20.04 o 
 -10   4   5       37.59       38.66     19.53 o 
  -9   4   5      118.22      113.68     21.22 o 
  -8   4   5      158.99      143.79     22.48 o 
  -7   4   5      231.56      270.38     17.73 o 
  -6   4   5      153.25      149.86     11.24 o 
  -5   4   5      614.52      607.32     26.55 o 
  -4   4   5      109.45      110.88      8.65 o 
  -3   4   5       94.92       95.10      5.41 o 
  -2   4   5       32.69       29.48      4.27 o 
  -1   4   5      180.71      188.07     11.63 o 
   0   4   5      249.57      255.54      9.09 o 
   1   4   5      183.56      222.17     12.44 o 
   2   4   5       28.87       32.16      5.95 o 
   3   4   5      825.14      820.11     27.40 o 
   4   4   5      186.30      186.07     10.65 o 
   5   4   5      202.80      246.27     23.79 o 
   6   4   5      355.89      382.32     32.22 o 
   7   4   5        5.14        3.10     17.94 o 
   8   4   5       92.65       79.94     19.87 o 
   9   4   5       13.17       16.04     20.73 o 
  10   4   5      185.97      154.45     26.02 o 
  11   4   5       33.06       38.85     21.08 o 
  12   4   5       36.98       39.10     12.95 o 
  13   4   5       93.80       85.88     14.79 o 
  14   4   5       38.47       55.31     15.14 o 
  15   4   5        0.67        7.73     15.38 o 
  16   4   5       27.45       32.12     16.62 o 
 -15   5   5       17.60       33.28     30.47 o 
 -14   5   5       83.90      112.49     31.61 o 
 -13   5   5       35.37       32.00     28.20 o 
 -12   5   5       74.92       45.71     25.42 o 
 -11   5   5      251.05      203.12     30.66 o 
 -10   5   5       11.18        2.73     24.08 o 
  -9   5   5      151.88      170.90     27.07 o 
  -8   5   5      122.39      153.30     25.04 o 
  -7   5   5       79.48      103.01     24.48 o 
  -6   5   5      493.97      466.52     23.11 o 
  -5   5   5      175.58      187.69     13.57 o 
  -4   5   5      118.07      110.23      9.08 o 
  -3   5   5      187.42      198.18     12.16 o 
  -2   5   5        2.61        2.45      6.39 o 
  -1   5   5       30.30       22.80      7.09 o 
   0   5   5       23.14       28.22      7.82 o 
   1   5   5       69.38       68.57      8.34 o 
   2   5   5      426.71      418.49     17.87 o 
   3   5   5      198.09      209.73     12.83 o 
   4   5   5      109.78      119.27     22.94 o 
   5   5   5       34.58       54.00     21.70 o 
   6   5   5       67.83       72.84     22.51 o 
   7   5   5       61.62       59.34     23.17 o 
   8   5   5       36.48        6.95     22.37 o 
   9   5   5        6.56       23.33     24.35 o 
  10   5   5       68.32      100.98     27.28 o 
  11   5   5       28.22       72.81     27.79 o 
  12   5   5       24.35       40.67     27.39 o 
  13   5   5       18.36       23.33     25.99 o 
 -10   6   5        4.18       12.65     28.74 o 
  -9   6   5        4.43      -26.98     26.98 o 
  -8   6   5        5.79      -20.20     26.20 o 
  -7   6   5        2.66       -2.81     25.04 o 
  -6   6   5        0.39      -19.79     24.21 o 
  -5   6   5       52.43       54.20     25.21 o 
  -4   6   5      123.21       55.43     24.75 o 
  -3   6   5       21.25       10.30     22.76 o 
  -2   6   5       29.85       30.62      7.00 o 
  -1   6   5       17.67       22.52      7.80 o 
   0   6   5       14.66       10.22      8.49 o 
   1   6   5        3.15       -3.32      9.01 o 
   2   6   5        0.94       -2.30      9.68 o 
   3   6   5       43.89       44.87     11.17 o 
   4   6   5       33.18       48.45     14.92 o 
   5   6   5       29.39       35.17     11.74 o 
   6   6   5       34.27       43.28     13.57 o 
   7   6   5       10.68       24.48     12.58 o 
   8   6   5        4.91        0.57     12.97 o 
   9   6   5        1.39       -9.52     13.14 o 
 -10  -6   6       37.92       49.71     28.14 o 
  -9  -6   6        3.71       39.29     26.84 o 
  -8  -6   6        0.89       17.38     24.84 o 
  -7  -6   6       35.91       50.70     24.98 o 
  -6  -6   6       39.67       52.46     24.30 o 
  -5  -6   6       16.44       21.65     23.36 o 
  -4  -6   6        2.20       12.61     22.37 o 
  -3  -6   6       15.71       37.74     22.00 o 
  -2  -6   6       99.55      112.85     24.21 o 
  -1  -6   6        4.31        4.30     21.35 o 
   0  -6   6       14.73       -2.21     19.48 o 
 -12  -5   6        3.83      -17.83     25.64 o 
 -11  -5   6       53.06       54.93     24.20 o 
 -10  -5   6       30.32        8.87     23.59 o 
  -9  -5   6        1.48       20.80     21.41 o 
  -8  -5   6       64.67       59.62     23.52 o 
  -7  -5   6        8.65       -9.99     19.02 o 
  -6  -5   6       32.08       43.09     21.22 o 
  -5  -5   6      177.56      117.77     21.44 o 
  -4  -5   6       28.99        8.24     18.54 o 
  -3  -5   6      388.36      370.77     30.77 o 
  -2  -5   6       93.14       73.04     19.38 o 
  -1  -5   6       29.79       28.12     17.73 o 
   0  -5   6       61.58       59.77     18.56 o 
   1  -5   6       25.09       23.38     18.26 o 
   2  -5   6       34.42       30.90     17.55 o 
   3  -5   6      145.61      107.01     20.77 o 
   4  -5   6       14.02       -1.34     16.39 o 
 -13  -4   6      236.12      254.60     31.57 o 
 -12  -4   6       13.10       -3.84     21.63 o 
 -11  -4   6       49.22       32.53     21.34 o 
 -10  -4   6        0.31        5.16     20.01 o 
  -9  -4   6      218.65      198.11     23.78 o 
  -8  -4   6     1506.16     1539.02     78.87 o 
  -7  -4   6       25.97       53.98     18.60 o 
  -6  -4   6       51.92       34.87     17.16 o 
  -5  -4   6      876.90      791.05     45.14 o 
  -4  -4   6        5.60       15.94     14.42 o 
  -3  -4   6      158.11      138.70     18.08 o 
  -2  -4   6      644.87      617.50     37.40 o 
  -1  -4   6       31.78       15.82     14.42 o 
   0  -4   6      426.80      411.11     28.87 o 
   1  -4   6       16.82       17.60     14.21 o 
   2  -4   6       32.61       37.98     13.86 o 
   3  -4   6      509.95      514.96     34.73 o 
   4  -4   6      109.45      125.32     17.82 o 
   5  -4   6       48.83       32.20     15.13 o 
   6  -4   6      495.62      513.96     34.13 o 
   7  -4   6        2.07        4.64     14.78 o 
   8  -4   6       30.84       34.44     15.56 o 
 -19  -3   6        6.30       -7.14     21.21 o 
 -18  -3   6       10.45       21.97     20.10 o 
 -17  -3   6      137.60      131.58     20.73 o 
 -16  -3   6      329.30      297.89     24.56 o 
 -15  -3   6        2.46       -6.07     13.81 o 
 -14  -3   6      163.05      130.27     16.77 o 
 -13  -3   6       19.90       16.22     10.31 o 
 -12  -3   6      262.83      303.08     18.33 o 
 -11  -3   6        6.34        2.44      8.60 o 
 -10  -3   6       17.81        1.65      8.03 o 
  -9  -3   6      677.97      598.14     30.37 o 
  -5  -3   6      263.26      299.27     24.31 o 
  -4  -3   6      663.08      628.06     37.15 o 
  -3  -3   6        4.75       -0.58     10.49 o 
  -2  -3   6      318.53      305.89     20.83 o 
  -1  -3   6     1885.68     1934.81     90.77 o 
   0  -3   6      100.74      105.68     12.86 o 
   1  -3   6      187.77      249.86     18.85 o 
   2  -3   6       60.79       66.00     12.02 o 
   3  -3   6      258.09      231.85     18.02 o 
   4  -3   6      123.85      100.77     13.75 o 
   5  -3   6       59.78       48.79     12.41 o 
   6  -3   6      659.35      661.20     38.62 o 
   7  -3   6      236.86      291.13     21.43 o 
   8  -3   6       78.57       92.35     14.32 o 
   9  -3   6       69.97       56.69     13.94 o 
  10  -3   6        2.50        7.33     13.52 o 
  11  -3   6       49.62       41.11     15.47 o 
 -21  -2   6       62.02       42.74     23.07 o 
 -20  -2   6       14.30       19.38     21.52 o 
 -19  -2   6      826.60      805.05     47.41 o 
 -18  -2   6       14.75       -0.96     18.09 o 
 -17  -2   6       52.85       55.66     18.03 o 
 -16  -2   6      204.04      219.75     22.73 o 
 -15  -2   6      515.32      526.99     37.38 o 
 -14  -2   6      718.19      634.64     40.72 o 
 -13  -2   6      250.26      262.31     21.41 o 
 -12  -2   6      244.68      224.39     14.44 o 
 -11  -2   6      789.58      776.40     44.77 o 
 -10  -2   6     1699.99     1706.16     86.19 o 
  -9  -2   6      110.65      117.46     16.47 o 
  -8  -2   6     2751.74     3098.35    143.16 o 
  -7  -2   6     6315.86     6123.60    198.07 o 
  -6  -2   6     2989.06     3064.61     98.12 o 
  -5  -2   6      251.75      320.13     19.72 o 
  -4  -2   6     6131.06     6231.60    270.46 o 
  -3  -2   6      493.75      479.46     25.10 o 
  -2  -2   6     6930.06     7117.24    323.07 o 
  -1  -2   6      260.53      247.18     17.75 o 
   0  -2   6     2361.58     2727.48    129.47 o 
   1  -2   6     9825.33     9969.72    448.67 o 
   2  -2   6      348.56      323.38     20.44 o 
   3  -2   6     1124.93     1239.75     60.61 o 
   4  -2   6     7544.67     7526.17    340.59 o 
   5  -2   6      159.57      181.87     13.48 o 
   6  -2   6     1602.01     1588.57     77.44 o 
   7  -2   6       82.47      105.99      7.52 o 
   8  -2   6       40.27       37.50      6.30 o 
   9  -2   6     5376.75     5339.54    246.48 o 
  10  -2   6      305.76      296.25     23.58 o 
  11  -2   6      273.02      293.60     22.56 o 
  12  -2   6     1001.39     1008.72     57.22 o 
  13  -2   6      113.69      112.87     17.87 o 
  14  -2   6      631.12      645.96     42.49 o 
  15  -2   6      260.62      249.40     25.13 o 
 -21  -1   6        1.18      -10.01     22.04 o 
 -20  -1   6        5.08       -2.43     21.69 o 
 -19  -1   6       91.41       94.34     18.49 o 
 -18  -1   6      551.08      520.04     24.21 o 
 -17  -1   6      277.13      290.92     15.75 o 
 -16  -1   6      157.72      137.13     18.83 o 
 -15  -1   6       98.15       91.31     10.21 o 
 -14  -1   6      456.62      441.79     26.52 o 
 -13  -1   6      302.43      277.03     14.74 o 
 -12  -1   6       63.08       68.32      8.13 o 
 -11  -1   6     3106.39     3049.80     67.67 o 
 -10  -1   6     2326.53     2483.49     55.60 o 
  -9  -1   6      778.80      833.68     19.65 o 
  -8  -1   6     3183.43     3334.30     73.70 o 
  -7  -1   6      722.94      770.04     21.05 o 
  -6  -1   6      610.40      678.61     16.24 o 
  -5  -1   6      152.76      144.24      6.12 o 
  -4  -1   6     3814.27     3919.33     97.21 o 
  -3  -1   6     8570.98     8538.26    258.37 o 
  -2  -1   6    11291.76    12031.86    479.02 o 
  -1  -1   6       75.28       97.08      6.22 o 
   0  -1   6    55101.09    60937.32   2361.35 o 
   1  -1   6      621.37      668.39     24.82 o 
   2  -1   6     2582.28     2980.27    120.17 o 
   3  -1   6      432.38      503.21     23.75 o 
   4  -1   6       19.85       26.90      3.30 o 
   5  -1   6     3554.10     3714.38    110.95 o 
   6  -1   6      866.12      809.93     24.88 o 
   7  -1   6     1888.45     2038.37     49.92 o 
   8  -1   6     2453.29     2585.36     55.85 o 
   9  -1   6       44.30       41.73      4.74 o 
  10  -1   6       13.82       22.28      5.75 o 
  11  -1   6       13.21       -0.55      6.05 o 
  12  -1   6      952.29      948.95     27.98 o 
  13  -1   6      551.97      557.37     19.63 o 
  14  -1   6      186.71      197.73     10.67 o 
  15  -1   6      246.09      245.38     12.58 o 
  16  -1   6      128.19      117.85     14.11 o 
  17  -1   6       22.59       22.09      9.90 o 
  18  -1   6       19.30        1.01     22.86 o 
  19  -1   6       90.13       94.41     24.32 o 
  20  -1   6      157.64      155.17     28.45 o 
 -22   0   6        5.17        1.15     18.05 o 
 -21   0   6      783.54      667.88     29.76 o 
 -20   0   6      638.44      683.25     49.57 o 
 -19   0   6      383.99      394.74     21.18 o 
 -18   0   6      246.30      208.83     19.62 o 
 -17   0   6       59.83       82.10      8.19 o 
 -16   0   6      984.42     1104.79     27.19 o 
 -15   0   6      145.83      133.17      8.01 o 
 -14   0   6     1528.75     1589.15     43.32 o 
 -13   0   6     8226.86     8283.57    209.32 o 
 -12   0   6     1621.36     1902.56     50.31 o 
 -11   0   6       55.23       46.00      5.98 o 
 -10   0   6     4331.98     4159.80    105.92 o 
  -9   0   6      880.35      757.44     21.36 o 
  -8   0   6    46845.42    50656.17   1077.67 o 
  -7   0   6      503.46      495.12     12.50 o 
  -6   0   6     2639.40     2525.38     54.29 o 
  -5   0   6    14098.30    14559.51    308.93 o 
  -4   0   6     2384.36     2280.79     57.87 o 
  -3   0   6       40.23       59.39      3.24 o 
  -2   0   6    42414.75    45499.49   1361.32 o 
  -1   0   6       95.68       38.78     10.84 o 
   1   0   6       14.62       11.14      3.24 o 
   3   0   6     7086.05     7077.63    281.05 o 
   4   0   6     7032.18     7502.54    224.17 o 
   5   0   6       83.58       64.43      4.53 o 
   6   0   6     4835.55     4649.38    117.18 o 
   7   0   6     1213.30     1071.24     29.05 o 
   8   0   6     5660.43     6256.17    157.50 o 
   9   0   6       20.44       14.73      5.65 o 
  10   0   6     8750.90     8750.28    282.75 o 
  11   0   6     3116.42     3261.63    107.91 o 
  12   0   6     1789.57     1898.43     50.74 o 
  13   0   6      964.59      898.02     27.25 o 
  14   0   6      699.39      682.97     22.91 o 
  15   0   6     1081.56     1107.88     32.83 o 
  16   0   6       37.38       49.86     18.60 o 
  17   0   6      190.73      222.84     13.99 o 
  18   0   6      779.42      795.44     27.89 o 
  19   0   6      131.22      143.94     13.78 o 
  20   0   6       40.80       40.90     14.90 o 
 -21   1   6        1.66      -13.51     14.44 o 
 -20   1   6        8.11        6.30     10.62 o 
 -19   1   6       91.99       86.66     11.07 o 
 -18   1   6      561.42      538.07     23.89 o 
 -17   1   6      255.32      274.07     13.93 o 
 -16   1   6      135.30      145.73     10.13 o 
 -15   1   6       54.15       59.60      8.47 o 
 -14   1   6      461.80      472.38     15.00 o 
 -13   1   6      339.55      300.64     13.34 o 
 -12   1   6       69.79       76.42      7.49 o 
 -11   1   6     3050.13     2954.65     77.34 o 
 -10   1   6     2240.05     2451.20     54.09 o 
  -9   1   6      714.57      778.59     19.22 o 
  -8   1   6     3071.55     3283.62     69.08 o 
  -7   1   6      614.88      709.84     16.60 o 
  -6   1   6      599.47      688.74     13.83 o 
  -5   1   6      187.89      175.30      6.63 o 
  -4   1   6     3678.69     3799.13    116.70 o 
  -3   1   6     8463.72     8708.60    259.92 o 
  -2   1   6    11084.18    12128.84    290.22 o 
  -1   1   6       53.48       84.16      5.84 o 
   0   1   6    54627.91    59526.16   1089.29 o 
   1   1   6      496.94      555.04     11.30 o 
   2   1   6     2619.40     3016.16     62.44 o 
   3   1   6      472.46      552.25     11.29 o 
   4   1   6        4.32       17.73      4.84 o 
   5   1   6     3471.74     3628.87     88.86 o 
   6   1   6      737.05      700.89     16.83 o 
   7   1   6     1833.08     2002.39     44.34 o 
   8   1   6     2468.37     2534.90     66.15 o 
   9   1   6       41.50       51.12      5.06 o 
  10   1   6       23.79       33.72      6.42 o 
  11   1   6       31.54       33.71      6.75 o 
  12   1   6      919.23      972.87     24.16 o 
  13   1   6      539.26      570.89     23.93 o 
  14   1   6      150.37      141.43     12.69 o 
  15   1   6      251.52      278.09     16.63 o 
  16   1   6      120.46      106.86     13.52 o 
  17   1   6       18.68       26.83     22.49 o 
  18   1   6       15.69       21.24     12.94 o 
  19   1   6       81.54       60.16     25.15 o 
  20   1   6      152.28      151.44     39.91 o 
 -21   2   6       61.14       58.27     13.67 o 
 -20   2   6       10.38       19.37     11.70 o 
 -19   2   6      758.87      741.02     25.37 o 
 -18   2   6       23.67       -2.74     16.48 o 
 -17   2   6       63.05       51.33      9.98 o 
 -16   2   6      196.19      217.31     20.39 o 
 -15   2   6      547.44      590.57     19.67 o 
 -14   2   6      726.40      738.04     22.35 o 
 -13   2   6      277.29      274.68     12.22 o 
 -12   2   6      213.63      230.65     10.26 o 
 -11   2   6      790.70      826.64     23.37 o 
 -10   2   6     1784.01     1782.35     44.72 o 
  -9   2   6      144.40      147.67      5.90 o 
  -8   2   6     2716.23     3005.76     87.19 o 
  -7   2   6     6138.60     6128.13    173.62 o 
  -6   2   6     2832.30     2938.53     85.78 o 
  -5   2   6      377.29      403.61     12.67 o 
  -4   2   6     5903.90     5876.46    179.50 o 
  -3   2   6      407.32      422.94     11.84 o 
  -2   2   6     6729.45     7020.93    168.08 o 
  -1   2   6      225.70      236.14      7.59 o 
   0   2   6     2452.66     2810.58     84.11 o 
   1   2   6     9797.47     9725.35    293.32 o 
   2   2   6      303.51      354.99     13.20 o 
   3   2   6     1199.65     1252.84     31.37 o 
   4   2   6     7382.16     7399.55    178.66 o 
   5   2   6      130.23      132.73      6.17 o 
   6   2   6     1609.76     1617.61     34.66 o 
   7   2   6      112.85      138.69      9.75 o 
   8   2   6       22.89       15.71      5.60 o 
   9   2   6     5099.88     5326.15    153.04 o 
  10   2   6      323.47      278.93     13.64 o 
  11   2   6      278.52      281.81     12.51 o 
  12   2   6     1026.25     1092.06     30.15 o 
  13   2   6       99.78       81.31      9.30 o 
  14   2   6      625.54      663.13     24.31 o 
  15   2   6      294.77      263.61     13.10 o 
  16   2   6      175.95      165.98     14.27 o 
  17   2   6      779.36      798.91     26.32 o 
  18   2   6       20.65       17.25     14.24 o 
  19   2   6        0.92      -14.31     14.31 o 
 -19   3   6        9.09       17.99     11.90 o 
 -18   3   6       14.30       12.31     11.04 o 
 -17   3   6      120.76      149.61     19.27 o 
 -16   3   6      287.69      279.69     13.84 o 
 -15   3   6        1.79       -5.60      8.81 o 
 -14   3   6      139.52      118.17     24.87 o 
 -13   3   6       16.57       11.85     19.20 o 
 -12   3   6      287.47      307.38     18.12 o 
 -11   3   6       26.10       23.90      9.11 o 
 -10   3   6       24.70       19.14     25.44 o 
  -9   3   6      656.54      610.29     28.48 o 
  -8   3   6       35.53       26.05      6.71 o 
  -7   3   6        2.25        4.50      4.93 o 
  -6   3   6       91.93       76.35      9.66 o 
  -5   3   6      247.93      264.43      8.94 o 
  -4   3   6      654.31      671.07     17.53 o 
  -3   3   6       14.37       21.22      3.63 o 
  -2   3   6      238.95      240.20      8.54 o 
  -1   3   6     1743.18     1862.18     45.87 o 
   0   3   6       84.59       87.99      4.80 o 
   1   3   6      205.71      221.73      8.47 o 
   2   3   6       62.69       71.54      4.91 o 
   3   3   6      237.68      213.97     11.03 o 
   4   3   6      138.00      127.30      8.27 o 
   5   3   6       39.87       45.04      6.87 o 
   6   3   6      628.22      687.39     24.43 o 
   7   3   6      151.92      174.07     10.92 o 
   8   3   6       79.46       84.30      9.49 o 
   9   3   6       74.60       85.81     10.39 o 
  10   3   6        5.05       13.13      9.85 o 
  11   3   6       41.60       71.18     11.83 o 
  12   3   6        1.79       -8.28     11.49 o 
  13   3   6       27.40       41.20      9.04 o 
  14   3   6      362.01      361.08     16.49 o 
  15   3   6        3.89       -0.75     10.10 o 
  16   3   6        3.16        8.80     10.96 o 
  17   3   6        5.71       -4.07     11.58 o 
  18   3   6        0.22        3.92     15.79 o 
 -17   4   6       25.77       30.84     16.87 o 
 -16   4   6      185.52      204.10     18.57 o 
 -15   4   6       34.81       36.19     14.42 o 
 -14   4   6        8.09        5.44     13.35 o 
 -13   4   6      232.00      294.37     17.65 o 
 -12   4   6        6.07        8.08     22.68 o 
 -11   4   6       60.53       53.00     21.87 o 
 -10   4   6        8.01        3.28     20.14 o 
  -9   4   6      212.16      200.06     24.31 o 
  -8   4   6     1418.00     1526.47     50.03 o 
  -7   4   6       32.98       43.74      9.53 o 
  -6   4   6       56.64       26.58      8.28 o 
  -5   4   6      845.47      801.02     34.67 o 
  -4   4   6       16.36       22.72      6.93 o 
  -3   4   6      171.62      144.18      6.81 o 
  -2   4   6      608.29      625.63     17.25 o 
  -1   4   6       61.03       48.46      5.70 o 
   0   4   6      397.72      363.97     11.98 o 
   1   4   6       16.16       14.99      4.54 o 
   2   4   6        9.05        8.74      4.93 o 
   3   4   6      481.99      514.76     15.77 o 
   4   4   6      121.89      130.55     19.13 o 
   5   4   6       49.24       19.62     15.26 o 
   6   4   6      499.96      542.02     37.33 o 
   7   4   6       18.80       36.91     19.27 o 
   8   4   6       39.74       65.00     21.06 o 
   9   4   6      169.66      173.60     23.88 o 
  10   4   6      245.19      259.27     29.55 o 
  11   4   6       87.68       96.16     23.41 o 
  12   4   6       21.59       44.89     13.76 o 
  13   4   6        3.63      -11.52     13.91 o 
  14   4   6       26.18       29.01     15.43 o 
  15   4   6       59.95       45.05     16.35 o 
  16   4   6       36.43       48.59     18.86 o 
 -15   5   6        6.50       16.14     29.54 o 
 -14   5   6        3.68      -16.73     25.72 o 
 -13   5   6       14.36       -4.43     27.62 o 
 -12   5   6        4.03       29.13     27.19 o 
 -11   5   6       47.62       39.19     24.21 o 
 -10   5   6       27.51       -1.38     24.06 o 
  -9   5   6        1.02       31.11     22.11 o 
  -8   5   6       54.27       72.19     24.31 o 
  -7   5   6        6.57        7.22      8.58 o 
  -6   5   6       23.25       28.37      9.07 o 
  -5   5   6      175.62      148.36     11.14 o 
  -4   5   6       30.34       20.92      7.49 o 
  -3   5   6      347.75      358.53     18.26 o 
  -2   5   6       72.48       64.51      8.17 o 
  -1   5   6       23.68       28.03      7.88 o 
   0   5   6       55.88       56.63      9.57 o 
   1   5   6       21.08       14.87      7.74 o 
   2   5   6       38.73       41.01      8.56 o 
   3   5   6      137.33      139.94     14.65 o 
   4   5   6       12.49       -0.82     14.11 o 
   5   5   6      141.67      155.76     20.83 o 
   6   5   6        6.09       -3.11     10.06 o 
   7   5   6        2.33      -15.26     21.17 o 
   8   5   6      100.36       96.83     25.19 o 
   9   5   6       32.94       32.50     24.72 o 
  10   5   6       22.35       28.78     25.30 o 
  11   5   6        5.03       -1.02     23.47 o 
  12   5   6        9.55       39.03     27.91 o 
  13   5   6        8.81        9.52     28.41 o 
 -10   6   6       36.45       24.49     29.29 o 
  -9   6   6        4.42       10.16     27.92 o 
  -8   6   6        1.11       36.22     26.93 o 
  -7   6   6       31.47       77.89     25.67 o 
  -6   6   6       32.12       -8.76     24.50 o 
  -5   6   6       20.27       13.66     11.51 o 
  -4   6   6        2.55        4.54      7.87 o 
  -3   6   6       14.53        5.00      7.66 o 
  -2   6   6       97.20      107.69      9.65 o 
  -1   6   6        5.04        5.19      8.23 o 
   0   6   6       15.08        3.51      9.17 o 
   1   6   6       10.78        6.38      9.76 o 
   2   6   6        1.62       -3.98     10.36 o 
   3   6   6       22.25       -3.03     11.01 o 
   4   6   6       32.22       37.35     11.08 o 
   5   6   6       38.10       60.67     11.96 o 
   6   6   6       21.77       20.35     12.65 o 
   7   6   6       26.88       17.63     18.68 o 
   8   6   6        0.08        4.90     13.16 o 
 -10  -6   7       29.08       54.52     28.46 o 
  -9  -6   7       29.56       53.60     26.98 o 
  -8  -6   7        4.81      -22.49     22.49 o 
  -7  -6   7        8.15       -6.30     23.99 o 
  -6  -6   7       38.75       50.95     25.05 o 
  -5  -6   7        9.72        4.71     23.36 o 
  -4  -6   7       34.34       -1.81     22.24 o 
  -3  -6   7       16.14      -11.48     22.70 o 
  -2  -6   7       44.17       43.43     22.37 o 
  -1  -6   7       24.66        7.76     20.52 o 
   0  -6   7        8.45       -5.39     21.29 o 
   1  -6   7        1.75        0.18     20.92 o 
 -13  -5   7       43.26       39.92     25.74 o 
 -12  -5   7       45.32       93.41     28.21 o 
 -11  -5   7       12.82      -20.34     23.99 o 
 -10  -5   7        2.83       10.68     24.11 o 
  -9  -5   7       21.07       25.16     21.61 o 
  -8  -5   7       66.01       41.96     23.02 o 
  -7  -5   7      171.43      177.07     24.90 o 
  -6  -5   7       99.69       60.67     22.09 o 
  -5  -5   7       66.35       48.82     20.79 o 
  -4  -5   7        4.17       20.59     18.95 o 
  -3  -5   7      104.55       52.14     20.57 o 
  -2  -5   7       28.38       -4.17     18.00 o 
  -1  -5   7       73.11       47.39     19.42 o 
   0  -5   7       16.49       -0.24     18.32 o 
   1  -5   7      208.10      191.36     23.25 o 
   2  -5   7       42.74       47.34     18.46 o 
   3  -5   7       65.98       52.40     18.36 o 
   4  -5   7        8.04       29.08     19.04 o 
   5  -5   7        2.02       -6.00     18.15 o 
 -13  -4   7       33.91       19.01     23.62 o 
 -12  -4   7       28.00       22.17     22.35 o 
 -11  -4   7      402.84      415.44     35.25 o 
 -10  -4   7        2.31        6.27     18.12 o 
  -9  -4   7      384.78      311.21     29.51 o 
  -8  -4   7      197.92      194.07     23.64 o 
  -7  -4   7      276.84      251.22     26.66 o 
  -6  -4   7       56.13       69.60     16.79 o 
  -5  -4   7       97.90      103.38     18.17 o 
  -4  -4   7      439.93      445.49     32.15 o 
  -3  -4   7      512.46      507.41     33.40 o 
  -2  -4   7       52.79       29.39     14.39 o 
  -1  -4   7      127.08      130.21     17.82 o 
   0  -4   7      129.54      154.42     19.86 o 
   1  -4   7      175.52      164.65     19.45 o 
   2  -4   7      142.36      170.84     19.10 o 
   3  -4   7        1.13       27.17     14.70 o 
   4  -4   7      709.62      758.43     43.22 o 
   5  -4   7      161.30      148.58     19.21 o 
   6  -4   7      232.13      227.84     22.77 o 
   7  -4   7      186.52      191.37     20.70 o 
   8  -4   7       39.39       47.20     16.72 o 
 -19  -3   7      175.42      205.90     26.02 o 
 -18  -3   7      515.76      518.02     37.40 o 
 -17  -3   7       34.80       37.94     18.22 o 
 -16  -3   7       64.21       58.30     16.70 o 
 -15  -3   7      184.03      180.24     19.97 o 
 -14  -3   7       59.88       91.54     15.07 o 
 -13  -3   7      225.16      221.86     24.33 o 
 -12  -3   7      377.25      378.53     19.38 o 
 -11  -3   7      473.31      518.80     25.70 o 
 -10  -3   7     4269.25     4123.10    136.30 o 
  -9  -3   7      127.85      146.00     11.75 o 
  -8  -3   7      184.66      201.11     11.88 o 
  -5  -3   7     2440.88     2534.72    124.62 o 
  -4  -3   7     1151.60     1031.87     52.16 o 
  -3  -3   7      392.48      428.88     27.44 o 
  -2  -3   7      952.17      977.96     52.16 o 
  -1  -3   7      441.10      439.74     27.33 o 
   0  -3   7      873.91      888.92     44.83 o 
   1  -3   7     1568.74     1503.58     69.12 o 
   2  -3   7     5418.65     5607.83    266.37 o 
   3  -3   7      389.92      358.55     25.69 o 
   4  -3   7      208.24      247.48     22.19 o 
   5  -3   7      739.38      694.84     39.32 o 
   6  -3   7       87.94       95.79     14.84 o 
   7  -3   7     3427.37     3530.81    165.30 o 
   8  -3   7      150.67      163.19     18.30 o 
   9  -3   7      368.00      360.37     25.32 o 
  10  -3   7      901.50      880.95     50.76 o 
  11  -3   7      121.37       96.89     17.96 o 
  12  -3   7       42.32       39.41     17.21 o 
 -21  -2   7        0.65      -21.71     21.71 o 
 -20  -2   7       15.43       35.16     21.28 o 
 -19  -2   7       34.87       32.72     21.42 o 
 -18  -2   7       14.27       17.19     19.51 o 
 -17  -2   7      140.07      142.38     20.97 o 
 -16  -2   7       21.95       32.06     16.97 o 
 -15  -2   7       18.75       25.88     15.23 o 
 -14  -2   7       84.14       83.32     15.85 o 
 -13  -2   7      523.81      487.66     24.43 o 
 -12  -2   7      168.06      182.86     13.12 o 
 -11  -2   7      508.50      509.22     38.26 o 
 -10  -2   7      138.96      139.13     16.66 o 
  -9  -2   7     1062.89     1091.02     58.00 o 
  -8  -2   7      158.17      152.05     16.04 o 
  -7  -2   7      990.87     1101.66     39.40 o 
  -6  -2   7      456.86      499.10     19.33 o 
  -5  -2   7     2760.09     2963.84     99.92 o 
  -3  -2   7     1548.94     1684.25     82.65 o 
  -2  -2   7      723.64      671.99     38.26 o 
  -1  -2   7     2525.99     2617.84    129.87 o 
   1  -2   7       15.09       19.68      8.35 o 
   2  -2   7       38.93       38.00      9.07 o 
   3  -2   7      197.58      171.57     13.31 o 
   4  -2   7      562.76      544.48     27.20 o 
   5  -2   7      473.92      469.50     24.31 o 
   6  -2   7     1712.28     1893.01     68.52 o 
   7  -2   7      323.63      290.76     14.89 o 
   8  -2   7      430.32      464.60     20.38 o 
   9  -2   7      534.50      551.38     31.95 o 
  10  -2   7       40.11       55.92     13.63 o 
  11  -2   7        2.53      -12.93     12.93 o 
  12  -2   7      127.57      138.46     17.93 o 
  13  -2   7       98.80      108.17     19.41 o 
  14  -2   7      175.36      149.79     22.82 o 
  15  -2   7       41.45       43.85     19.73 o 
 -21  -1   7      113.46      109.16     24.66 o 
 -20  -1   7      187.40      155.04     26.28 o 
 -19  -1   7       10.79       -1.15     11.20 o 
 -18  -1   7      914.62      904.19     33.03 o 
 -17  -1   7      602.29      656.79     34.23 o 
 -16  -1   7      387.31      468.90     21.55 o 
 -15  -1   7      411.80      408.58     25.90 o 
 -14  -1   7      127.88      130.26     14.38 o 
 -13  -1   7      458.85      459.21     22.01 o 
 -12  -1   7     7769.60     7901.69    204.63 o 
 -11  -1   7       26.24       11.97      4.52 o 
 -10  -1   7     3615.44     3935.02     86.90 o 
  -9  -1   7      954.40      899.35     22.68 o 
  -8  -1   7     1055.46     1434.96     30.18 o 
  -6  -1   7     5152.90     4897.01    149.58 o 
  -5  -1   7     1732.56     1539.83     35.18 o 
  -4  -1   7    12459.46    13548.77    291.14 o 
  -3  -1   7      228.51      102.88      3.73 o 
  -2  -1   7      305.62      326.35     15.78 o 
  -1  -1   7     4814.29     4479.39    186.85 o 
   1  -1   7     6719.06     7078.59    303.77 o 
   2  -1   7     2521.07     2181.22     92.78 o 
   3  -1   7      601.41      495.71     25.05 o 
   4  -1   7     1866.61     1828.77     45.96 o 
   5  -1   7     9734.55    10199.09    304.47 o 
   6  -1   7      304.11      294.40     10.98 o 
   7  -1   7     1916.69     1782.99     43.69 o 
   8  -1   7      723.81      657.92     17.05 o 
   9  -1   7     1556.90     1780.91     59.18 o 
  10  -1   7      370.44      364.99     15.63 o 
  11  -1   7     1398.20     1385.49     39.18 o 
  12  -1   7      174.40      193.71     14.44 o 
  13  -1   7     3221.46     3193.73     82.51 o 
  14  -1   7        5.57        3.17      7.95 o 
  15  -1   7      188.98      188.04     11.52 o 
  16  -1   7      168.49      168.54     18.50 o 
  17  -1   7       23.80       32.85     10.34 o 
  18  -1   7       46.82       26.83     21.94 o 
  19  -1   7      181.01      170.64     28.75 o 
 -22   0   7       12.27       19.43     18.27 o 
 -21   0   7       11.80       22.08     17.47 o 
 -20   0   7       33.58       31.84     23.84 o 
 -19   0   7       64.72       80.31     15.80 o 
 -18   0   7       43.36       69.42     12.52 o 
 -17   0   7       67.63       85.56      8.23 o 
 -16   0   7        4.99       21.47      8.17 o 
 -15   0   7      203.74      210.89      9.35 o 
 -14   0   7      275.91      260.32      9.92 o 
 -13   0   7       35.48       36.19     10.28 o 
 -12   0   7       87.74       87.56      7.24 o 
 -11   0   7      553.14      520.90     16.78 o 
 -10   0   7      349.52      282.44      9.89 o 
  -9   0   7      562.59      437.17     14.12 o 
  -8   0   7       17.37       17.23      3.72 o 
  -7   0   7      357.81      215.16      7.22 o 
  -6   0   7      177.00      232.39     10.90 o 
  -5   0   7      432.43      329.37     15.11 o 
  -4   0   7      352.88      263.32     10.55 o 
  -3   0   7     1624.15     1318.54     40.48 o 
  -2   0   7      822.43      553.75     18.18 o 
  -1   0   7      366.87      231.62     12.68 o 
   0   0   7       44.28       14.98      2.95 o 
   1   0   7       12.96       -0.59      3.07 o 
   2   0   7      128.54      167.54     10.33 o 
   3   0   7       35.20       29.47      5.57 o 
   4   0   7      444.98      320.42     16.45 o 
   5   0   7      255.31      176.44      7.99 o 
   6   0   7      800.32      535.02     15.88 o 
   7   0   7      324.30      262.83     12.17 o 
   8   0   7       20.20       18.48      5.27 o 
   9   0   7       15.04       15.55      5.77 o 
  10   0   7       51.84       39.27      8.92 o 
  11   0   7        3.17        0.10      8.97 o 
  12   0   7      151.90      154.53      9.75 o 
  13   0   7        3.15       10.18      7.84 o 
  14   0   7       17.37       33.69      8.75 o 
  15   0   7        1.84       19.78      9.43 o 
  16   0   7       34.51       39.16     10.46 o 
  17   0   7        8.51       14.03     10.85 o 
  18   0   7        1.58        5.55     11.46 o 
  19   0   7        0.85       -2.89     11.60 o 
  20   0   7        6.61        2.70     16.83 o 
 -21   1   7      108.52      110.24     14.06 o 
 -20   1   7      222.73      222.14     13.58 o 
 -19   1   7        3.86        6.47     10.11 o 
 -18   1   7      822.46      865.64     30.55 o 
 -17   1   7      634.22      638.41     37.10 o 
 -16   1   7      386.31      461.56     24.15 o 
 -15   1   7      344.47      352.47     19.95 o 
 -14   1   7      147.50      141.17     11.36 o 
 -13   1   7      671.20      632.24     19.26 o 
 -12   1   7     8340.96     8433.74    262.84 o 
 -11   1   7       25.51       22.05      6.98 o 
 -10   1   7     3367.69     3842.01     99.45 o 
  -9   1   7     1155.19     1005.88     21.54 o 
  -8   1   7      800.27     1170.66     28.21 o 
  -7   1   7     1378.08     1211.86     23.74 o 
  -6   1   7     4479.28     4500.62     86.83 o 
  -5   1   7     2275.31     1892.82     66.55 o 
  -4   1   7    13255.54    14161.57    414.30 o 
  -2   1   7      258.66      295.22     18.30 o 
  -1   1   7     5012.27     4779.18    113.18 o 
   0   1   7      761.16      605.03     13.30 o 
   1   1   7     7264.71     7835.44    158.29 o 
   2   1   7     2660.20     2356.72     56.43 o 
   3   1   7      755.64      586.89     14.29 o 
   4   1   7     1930.38     1908.42     40.89 o 
   5   1   7     9419.16    10144.00    190.73 o 
   6   1   7      298.21      306.38     10.66 o 
   7   1   7     1806.28     1723.22     37.55 o 
   8   1   7      633.06      542.94     13.59 o 
   9   1   7     1825.62     1951.28     42.32 o 
  10   1   7      502.56      525.67     13.83 o 
  11   1   7     1562.42     1486.88     33.73 o 
  12   1   7      200.39      197.88      9.13 o 
  13   1   7     3172.42     3159.06     79.50 o 
  14   1   7       19.06        1.43     10.23 o 
  15   1   7      158.22      180.37     14.41 o 
  16   1   7      204.19      166.57     14.58 o 
  17   1   7       17.70       32.84     12.38 o 
  18   1   7       35.12       48.19     21.82 o 
  19   1   7      195.87      183.09     23.19 o 
 -21   2   7        1.60        2.95     12.14 o 
 -20   2   7       10.79       36.48     11.97 o 
 -19   2   7       29.41       43.19     11.10 o 
 -18   2   7       16.28       13.16     10.26 o 
 -17   2   7      150.33      132.59     11.40 o 
 -16   2   7       42.87       49.28      9.66 o 
 -15   2   7       31.60       32.22      8.60 o 
 -14   2   7       91.80       78.16      8.74 o 
 -13   2   7      546.82      571.41     18.37 o 
 -12   2   7      130.04      128.87      8.74 o 
 -11   2   7      686.63      681.89     19.25 o 
 -10   2   7      122.47      117.98      6.13 o 
  -9   2   7     1208.75     1158.13     28.38 o 
  -8   2   7      224.91      188.88      8.76 o 
  -7   2   7     1117.80     1172.41     34.00 o 
  -6   2   7      413.62      467.40     12.94 o 
  -5   2   7     2812.84     3166.84     87.61 o 
  -4   2   7      303.42      315.36      8.91 o 
  -3   2   7     1898.08     1899.65     55.69 o 
  -2   2   7      814.64      741.74     23.48 o 
  -1   2   7     2936.42     2875.02     84.49 o 
   0   2   7      464.65      436.97     15.53 o 
   1   2   7        3.72       11.72      5.15 o 
   2   2   7       36.98       35.34      3.89 o 
   3   2   7      167.72      132.45      4.88 o 
   4   2   7      427.83      426.01     11.51 o 
   5   2   7      364.65      352.33     10.23 o 
   6   2   7     1992.93     2167.68     39.49 o 
   7   2   7      393.12      362.85     11.83 o 
   8   2   7      530.48      547.31     18.65 o 
   9   2   7      479.61      485.11     25.12 o 
  10   2   7       28.10       22.67      7.53 o 
  11   2   7       12.60        5.71      8.26 o 
  12   2   7       88.47       75.38      8.46 o 
  13   2   7      103.58      111.57     13.09 o 
  14   2   7      223.21      205.85     11.81 o 
  15   2   7       61.63       84.35      9.10 o 
  16   2   7        2.15      -10.04     10.04 o 
  17   2   7        0.75        8.26     13.18 o 
  18   2   7      111.41       80.52     15.31 o 
  19   2   7        5.13      -10.65     14.88 o 
 -19   3   7      200.66      204.89     14.40 o 
 -18   3   7      505.27      512.94     21.21 o 
 -17   3   7       35.56       34.76     10.60 o 
 -16   3   7       70.61       78.51     14.32 o 
 -15   3   7      204.02      206.16     15.91 o 
 -14   3   7       47.95       92.81     12.68 o 
 -13   3   7      276.10      232.35     15.48 o 
 -12   3   7      330.45      369.86     32.39 o 
 -11   3   7      478.41      511.10     36.28 o 
 -10   3   7     4164.38     4178.53    102.09 o 
  -9   3   7      171.96      177.07     11.87 o 
  -8   3   7      143.57      165.84     11.27 o 
  -7   3   7      767.98      725.75     31.37 o 
  -5   3   7     2650.20     2659.80     63.71 o 
  -4   3   7     1078.78      993.83     25.45 o 
  -3   3   7      426.31      426.93     12.36 o 
  -2   3   7      929.49     1029.31     25.85 o 
  -1   3   7      477.48      438.21     12.78 o 
   0   3   7      729.20      812.68     21.58 o 
   1   3   7     1374.02     1354.41     34.73 o 
   2   3   7     5652.57     5846.21    173.88 o 
   3   3   7      387.96      378.72     26.54 o 
   4   3   7      375.53      390.69     15.57 o 
   5   3   7      729.53      708.69     19.93 o 
   6   3   7       83.56       77.45     11.04 o 
   7   3   7     3432.18     3509.82    108.82 o 
   8   3   7      213.11      222.23     12.93 o 
   9   3   7      280.29      301.33     16.40 o 
  10   3   7      988.28      948.30     34.38 o 
  11   3   7      130.57      119.96     12.49 o 
  12   3   7       73.92       93.67     12.48 o 
  13   3   7      327.74      364.43     16.71 o 
  14   3   7       61.63       59.64     10.32 o 
  15   3   7      303.10      298.21     14.83 o 
  16   3   7       76.81       86.48     10.33 o 
  17   3   7        1.58       10.79     11.78 o 
 -17   4   7       27.76       24.71     16.53 o 
 -16   4   7      123.25      145.17     17.45 o 
 -15   4   7      158.80      145.12     37.20 o 
 -14   4   7        5.75        0.66     17.88 o 
 -13   4   7       29.20       38.70     12.31 o 
 -12   4   7       32.01       44.45     23.29 o 
 -11   4   7      432.68      401.72     35.23 o 
 -10   4   7        7.85        4.37     18.68 o 
  -9   4   7      316.04      305.98     22.30 o 
  -8   4   7      220.10      224.35     15.36 o 
  -7   4   7      287.19      302.78     18.18 o 
  -6   4   7       60.57       51.78      9.12 o 
  -5   4   7       74.20       92.28      9.42 o 
  -4   4   7      473.41      481.53     22.58 o 
  -3   4   7      526.32      509.50     23.82 o 
  -2   4   7       49.85       51.47      5.12 o 
  -1   4   7       76.15       79.13      7.13 o 
   0   4   7      173.89      182.42      8.43 o 
   1   4   7      166.54      169.36      7.57 o 
   2   4   7      140.02      162.74     11.65 o 
   3   4   7        4.61        9.25      7.97 o 
   4   4   7      720.34      737.85     27.39 o 
   5   4   7      156.40      138.14     11.41 o 
   6   4   7      281.22      279.96     15.27 o 
   7   4   7      214.14      211.14     24.76 o 
   8   4   7       33.20       34.72     20.61 o 
   9   4   7       45.13       42.00     21.86 o 
  10   4   7       44.95       70.97     23.48 o 
  11   4   7       21.21       29.37     13.86 o 
  12   4   7      182.66      178.28     34.37 o 
  13   4   7       69.44       72.53     31.33 o 
  14   4   7      102.23      119.66     27.97 o 
  15   4   7       95.13      104.11     13.85 o 
 -14   5   7        1.63       63.15     30.30 o 
 -13   5   7       51.30       43.02     26.45 o 
 -12   5   7       38.79       77.63     28.48 o 
 -11   5   7       13.76      -22.18     22.18 o 
 -10   5   7        1.82       13.08     24.53 o 
  -9   5   7       12.89       -1.20     21.37 o 
  -8   5   7       50.12       16.40      9.67 o 
  -7   5   7      178.04      162.24     13.59 o 
  -6   5   7      128.94      102.12     11.08 o 
  -5   5   7       53.56       42.91      9.14 o 
  -4   5   7        4.42       -1.45      7.96 o 
  -3   5   7      121.29      116.05     10.08 o 
  -2   5   7       34.12       40.79      8.30 o 
  -1   5   7       62.03       76.20      9.65 o 
   0   5   7       11.20       13.75      8.52 o 
   1   5   7      193.36      182.89     11.37 o 
   2   5   7       67.01       64.42     12.64 o 
   3   5   7       46.81       30.57     19.05 o 
   4   5   7       12.29       21.01      9.76 o 
   5   5   7        7.37       27.64     10.21 o 
   6   5   7       18.69       38.24     11.14 o 
   7   5   7       77.69       75.32     12.50 o 
   8   5   7       29.08       47.64     12.64 o 
   9   5   7      116.10      114.82     14.78 o 
  10   5   7       89.21       93.90     14.73 o 
  11   5   7       55.16       49.43     27.17 o 
  12   5   7       19.82       46.95     15.20 o 
 -10   6   7       29.79       46.32     29.49 o 
  -9   6   7       28.72       51.77     28.22 o 
  -8   6   7        4.26       19.89     25.09 o 
  -7   6   7        7.66        4.76     26.34 o 
  -6   6   7       35.41       42.62     15.02 o 
  -5   6   7       10.07        5.63      8.99 o 
  -4   6   7       38.31       40.88      9.20 o 
  -3   6   7       16.61       25.60      8.62 o 
  -2   6   7       49.65       54.27      9.61 o 
  -1   6   7       19.28       19.05      9.33 o 
   0   6   7       11.42        9.28      9.89 o 
   1   6   7        0.83       -1.63     10.01 o 
   2   6   7        2.61       -2.50     11.00 o 
   3   6   7       12.85       20.45     11.62 o 
   4   6   7        6.64        9.65     12.48 o 
   5   6   7       26.87       23.07     12.07 o 
   6   6   7       93.31       72.76     13.08 o 
   7   6   7       31.48       36.58     13.34 o 
   8   6   7       20.02       18.98     13.98 o 
  -9  -6   8        3.05       -8.97     26.88 o 
  -8  -6   8        1.12       -0.25     25.79 o 
  -7  -6   8        4.51       40.91     25.87 o 
  -6  -6   8        2.20       -1.88     24.05 o 
  -5  -6   8        3.32      -22.79     22.79 o 
  -4  -6   8        8.41       17.89     22.85 o 
  -3  -6   8       27.41       15.17     22.76 o 
  -2  -6   8        1.54        2.93     21.55 o 
  -1  -6   8        4.54      -20.26     20.26 o 
   0  -6   8        2.44        4.69     22.72 o 
   1  -6   8        6.93       34.31     21.93 o 
 -14  -5   8        1.29        0.71     25.96 o 
 -13  -5   8        4.00       27.36     27.18 o 
 -12  -5   8        8.14       16.30     23.76 o 
 -11  -5   8       20.31       11.66     25.12 o 
 -10  -5   8       35.47        4.93     22.22 o 
  -9  -5   8        0.65        5.95     22.79 o 
  -8  -5   8       35.54       57.00     23.67 o 
  -7  -5   8        9.45       -0.86     19.47 o 
  -6  -5   8        3.56        1.28     20.51 o 
  -5  -5   8        8.23        2.01     19.65 o 
  -4  -5   8      125.29      109.86     23.14 o 
  -3  -5   8       74.60      110.44     21.28 o 
  -2  -5   8       28.06       16.43     18.63 o 
  -1  -5   8       51.55       46.97     19.70 o 
   0  -5   8        1.21      -17.26     17.26 o 
   1  -5   8       23.61       17.34     19.03 o 
   2  -5   8       46.20       59.57     19.43 o 
   3  -5   8       13.91        2.36     19.26 o 
   4  -5   8      132.26      156.94     22.12 o 
   5  -5   8       18.18       38.62     18.48 o 
 -14  -4   8      309.92      297.36     32.27 o 
 -13  -4   8       27.89        7.28     22.67 o 
 -12  -4   8       29.23       23.25     22.68 o 
 -11  -4   8       54.71       78.32     22.69 o 
 -10  -4   8       12.12       34.95     19.21 o 
  -9  -4   8      390.96      349.07     31.04 o 
  -8  -4   8       26.99        1.54     16.81 o 
  -7  -4   8       13.65       19.72     16.54 o 
  -6  -4   8      130.53      124.02     20.61 o 
  -5  -4   8       23.89       61.56     17.87 o 
  -4  -4   8      370.11      394.41     31.19 o 
  -3  -4   8      193.71      211.84     21.81 o 
  -2  -4   8      964.43     1042.13     57.52 o 
  -1  -4   8      439.70      361.43     27.24 o 
   0  -4   8       68.69       81.28     15.87 o 
   1  -4   8      242.71      253.58     23.00 o 
   2  -4   8      637.61      603.46     37.93 o 
   3  -4   8      698.81      694.82     42.68 o 
   4  -4   8      891.45      931.70     50.74 o 
   5  -4   8      143.45      146.70     19.99 o 
   6  -4   8        4.21      -15.88     15.88 o 
   7  -4   8       68.55       47.28     17.31 o 
   8  -4   8       36.03       53.32     17.82 o 
   9  -4   8       39.97       61.78     18.55 o 
 -19  -3   8       23.68       21.35     20.22 o 
 -18  -3   8      102.85       95.19     20.45 o 
 -17  -3   8      188.42      151.90     20.47 o 
 -16  -3   8       26.65       27.57     16.32 o 
 -15  -3   8        2.87        7.24     14.78 o 
 -14  -3   8      351.67      287.61     20.89 o 
 -13  -3   8       90.25       84.75     12.05 o 
 -12  -3   8       45.98       55.91     11.98 o 
 -11  -3   8      681.01      706.73     27.67 o 
 -10  -3   8       18.99       18.47     14.08 o 
  -9  -3   8      455.15      389.96     17.52 o 
  -8  -3   8       74.21       74.27      7.35 o 
  -4  -3   8      166.30      171.84     18.52 o 
  -3  -3   8     1524.81     1513.67     74.35 o 
  -2  -3   8      384.31      317.54     22.34 o 
  -1  -3   8      448.77      424.94     27.39 o 
   0  -3   8      716.94      678.25     38.18 o 
   1  -3   8      182.41      184.64     17.51 o 
   2  -3   8       59.98       63.97     13.40 o 
   3  -3   8      301.61      333.23     24.55 o 
   4  -3   8      100.76       90.89     14.95 o 
   5  -3   8      688.11      662.32     37.00 o 
   6  -3   8      325.75      319.41     23.09 o 
   7  -3   8      213.88      192.83     18.65 o 
   8  -3   8     1621.29     1575.28     80.39 o 
   9  -3   8       21.60       35.97     15.54 o 
  10  -3   8       44.84       52.38     16.71 o 
  11  -3   8       15.48       25.74     16.88 o 
  12  -3   8        6.76        3.79     17.14 o 
 -21  -2   8       76.94       72.80     24.69 o 
 -20  -2   8      694.12      680.24     45.00 o 
 -19  -2   8        1.04      -14.15     20.45 o 
 -18  -2   8       38.06       45.63     19.60 o 
 -17  -2   8      262.63      262.84     25.29 o 
 -15  -2   8      200.99      188.05     20.71 o 
 -14  -2   8      121.45       98.79     21.84 o 
 -13  -2   8      155.65      160.46     19.77 o 
 -12  -2   8     1625.70     1561.59     54.68 o 
 -11  -2   8      138.19      150.34     12.51 o 
 -10  -2   8     2075.25     2049.38     99.70 o 
  -9  -2   8     1472.87     1476.30     71.95 o 
  -8  -2   8     3575.56     3821.64    174.86 o 
  -7  -2   8     2792.25     2900.06     93.85 o 
  -6  -2   8      516.07      581.01     22.74 o 
  -5  -2   8     4546.98     4462.78    141.21 o 
  -3  -2   8     4214.53     4220.11    190.19 o 
  -2  -2   8     3244.53     3297.16     85.01 o 
  -1  -2   8     4087.21     4517.95    143.25 o 
   0  -2   8     6571.48     6618.69    296.02 o 
   1  -2   8     1955.52     2126.50    100.09 o 
   2  -2   8     4086.96     4372.07    138.58 o 
   3  -2   8    11799.63    11955.79    375.39 o 
   4  -2   8     2045.32     2429.32     77.56 o 
   5  -2   8     1256.07     1247.76     44.12 o 
   6  -2   8     1923.54     2011.14     65.66 o 
   7  -2   8        1.32       20.20      9.62 o 
   8  -2   8     1480.53     1429.26     69.01 o 
   9  -2   8       28.64       48.39     13.58 o 
  10  -2   8      312.49      327.41     23.86 o 
  11  -2   8     2375.51     2342.44    112.08 o 
  12  -2   8      268.52      252.74     24.16 o 
  13  -2   8      112.23      110.64     19.36 o 
  14  -2   8      236.65      273.51     25.51 o 
  15  -2   8      268.35      295.77     28.04 o 
 -21  -1   8      111.73       92.39     23.88 o 
 -20  -1   8       14.25       15.58     20.86 o 
 -19  -1   8       58.36       56.56     11.96 o 
 -18  -1   8       82.32       91.94     15.52 o 
 -17  -1   8      327.59      313.55     16.53 o 
 -16  -1   8      331.80      356.47     18.34 o 
 -15  -1   8      401.23      390.37     27.70 o 
 -14  -1   8      538.44      538.27     21.48 o 
 -13  -1   8     1210.28     1266.11     35.04 o 
 -12  -1   8       33.86       33.08      6.63 o 
 -11  -1   8      370.10      343.84     11.47 o 
 -10  -1   8      780.72      776.23     19.31 o 
  -9  -1   8     1861.47     2045.66     45.97 o 
  -8  -1   8      245.01      212.05      9.07 o 
  -7  -1   8       80.91      117.28      8.25 o 
  -6  -1   8      535.39      570.51     16.93 o 
  -5  -1   8      261.15      243.52      7.38 o 
  -4  -1   8      149.40      150.29      5.13 o 
  -3  -1   8     2978.54     3006.94     64.64 o 
  -2  -1   8      532.56      485.19     12.96 o 
  -1  -1   8     5578.34     5886.58    172.71 o 
   0  -1   8     2649.89     2749.87    110.05 o 
   1  -1   8      173.37      177.81      6.29 o 
   2  -1   8     4010.76     4405.32    177.58 o 
   3  -1   8      569.48      623.73     16.20 o 
   5  -1   8     1167.48     1180.26     37.76 o 
   6  -1   8     1186.59     1222.49     30.71 o 
   7  -1   8     1228.34     1207.13     30.82 o 
   8  -1   8     1168.56     1200.97     31.30 o 
   9  -1   8      220.23      208.18     11.65 o 
  10  -1   8      130.16      132.36      9.34 o 
  11  -1   8       93.79       99.23      9.44 o 
  12  -1   8       82.68       68.07      8.04 o 
  13  -1   8      294.36      331.43     14.06 o 
  14  -1   8       20.17       22.80      9.84 o 
  15  -1   8       67.89       61.94      9.87 o 
  16  -1   8       17.48       11.13      9.94 o 
  17  -1   8       21.63        3.52     10.45 o 
  18  -1   8        3.95       -1.76     16.19 o 
 -22   0   8      319.87      345.13     25.77 o 
 -21   0   8       37.55        9.19     17.73 o 
 -20   0   8      204.12      179.65     16.11 o 
 -19   0   8      567.06      690.12     37.78 o 
 -18   0   8      103.93      124.00     10.25 o 
 -17   0   8      345.23      327.90     14.28 o 
 -16   0   8      309.45      312.19     12.16 o 
 -15   0   8        2.70       13.32      6.57 o 
 -14   0   8     2851.81     2949.67     76.70 o 
 -13   0   8     1313.13     1374.85     37.97 o 
 -12   0   8      883.89      826.97     29.03 o 
 -11   0   8     2278.11     2343.54     53.35 o 
 -10   0   8      628.30      487.58     13.63 o 
  -9   0   8     2058.16     2046.65     53.19 o 
  -8   0   8     9654.95    10486.33    263.52 o 
  -7   0   8     1147.49      836.71     19.37 o 
  -6   0   8     1421.14     1262.65     28.14 o 
  -5   0   8      251.23      426.32     12.83 o 
  -4   0   8    15877.80    16927.72    420.66 o 
  -3   0   8    10671.53    11182.00    334.20 o 
  -2   0   8     2073.87     1631.10     50.11 o 
  -1   0   8     2975.46     3472.62    104.91 o 
   0   0   8      304.37      208.21      8.62 o 
   1   0   8     4699.51     4277.82    128.57 o 
   2   0   8     6381.68     6380.85    191.27 o 
   3   0   8     2821.71     2866.15    115.80 o 
   4   0   8     6375.19     6345.21    252.88 o 
   5   0   8     4735.55     4914.89    148.40 o 
   6   0   8       31.62       60.43      5.38 o 
   7   0   8      180.00      238.33     10.70 o 
   8   0   8      566.06      763.51     22.34 o 
   9   0   8     5228.69     5348.95    174.07 o 
  10   0   8     2494.41     2557.60     85.72 o 
  11   0   8      660.11      713.14     22.66 o 
  12   0   8     1087.64     1102.47     41.81 o 
  13   0   8        7.38        8.51      8.07 o 
  14   0   8      500.12      526.84     20.23 o 
  15   0   8       71.29       57.37     10.24 o 
  16   0   8        7.50       -7.85     10.09 o 
  17   0   8      995.40     1090.19     33.95 o 
  18   0   8      209.80      179.20     13.88 o 
  19   0   8        0.87       -2.63     12.07 o 
 -21   1   8      105.71       90.38     13.88 o 
 -20   1   8       16.66        2.45     11.98 o 
 -19   1   8       62.41       57.63     11.36 o 
 -18   1   8       84.26      111.25     10.93 o 
 -17   1   8      301.96      318.47     14.30 o 
 -16   1   8      312.51      295.06     13.99 o 
 -15   1   8      364.94      363.31     14.70 o 
 -14   1   8      514.33      514.71     18.15 o 
 -13   1   8     1194.25     1255.61     35.33 o 
 -12   1   8       71.94       64.72      7.36 o 
 -11   1   8      392.54      365.99     13.80 o 
 -10   1   8      737.48      761.75     18.50 o 
  -9   1   8     1771.09     2008.45     43.18 o 
  -8   1   8      239.33      203.94      6.59 o 
  -7   1   8       86.81      122.03      5.34 o 
  -6   1   8      533.85      581.74     12.13 o 
  -5   1   8      248.43      246.76      6.78 o 
  -4   1   8      135.71      136.14      8.79 o 
  -3   1   8     3028.81     3035.50     91.60 o 
  -2   1   8      427.53      391.80     14.53 o 
  -1   1   8     5426.79     5687.31    174.50 o 
   0   1   8     2587.74     2736.38     83.40 o 
   1   1   8      126.03      136.78      7.69 o 
   2   1   8     4083.58     4486.17    135.08 o 
   3   1   8      528.79      598.70     16.25 o 
   4   1   8       81.16       78.16      3.70 o 
   5   1   8     1169.49     1185.27     23.58 o 
   6   1   8     1132.95     1185.93     26.43 o 
   7   1   8     1196.17     1187.30     30.98 o 
   8   1   8     1158.97     1233.12     31.81 o 
   9   1   8      193.67      201.71      9.05 o 
  10   1   8      112.50      122.19      7.34 o 
  11   1   8       82.10       89.52      8.16 o 
  12   1   8       40.11       33.14      9.17 o 
  13   1   8      270.70      262.15     12.83 o 
  14   1   8        4.38        8.26     10.52 o 
  15   1   8       86.51       82.26     12.42 o 
  16   1   8       14.35       30.91     12.76 o 
  17   1   8       22.02       -0.33     12.68 o 
  18   1   8        2.65      -13.23     13.23 o 
  19   1   8       63.11       52.55     15.44 o 
 -21   2   8       75.80       85.59     17.64 o 
 -20   2   8      645.98      693.96     24.76 o 
 -19   2   8        9.91       21.61     10.76 o 
 -18   2   8       33.35       27.83     11.59 o 
 -17   2   8      260.90      276.58     13.84 o 
 -16   2   8     1290.02     1310.32     35.99 o 
 -15   2   8      225.10      209.19     11.38 o 
 -14   2   8       91.30       79.97     13.70 o 
 -13   2   8      128.69      143.01      9.28 o 
 -12   2   8     1538.63     1553.13     40.55 o 
 -11   2   8      215.62      204.29      9.01 o 
 -10   2   8     1961.83     2062.52     49.51 o 
  -9   2   8     1387.46     1442.41     35.37 o 
  -8   2   8     3594.96     3683.02    106.69 o 
  -7   2   8     2652.58     2795.51     81.71 o 
  -6   2   8      524.09      614.50     19.11 o 
  -5   2   8     4339.62     4270.92    100.65 o 
  -4   2   8      102.55       92.44      4.04 o 
  -3   2   8     4334.79     4194.09    101.27 o 
  -2   2   8     3161.05     3110.17     97.31 o 
  -1   2   8     4002.66     4356.30    133.51 o 
   0   2   8     6306.31     6375.63    154.02 o 
   1   2   8     1868.15     2118.07     51.87 o 
   2   2   8     3998.94     4241.43     88.70 o 
   3   2   8    11245.36    11588.85    213.78 o 
   4   2   8     1971.12     2337.94     44.18 o 
   5   2   8     1335.51     1331.58     25.46 o 
   6   2   8     1903.27     1963.24     37.59 o 
   7   2   8       13.27       21.57      4.52 o 
   8   2   8     1416.95     1366.60     34.34 o 
   9   2   8       65.49       47.56      6.20 o 
  10   2   8      270.99      273.74     15.46 o 
  11   2   8     2316.96     2314.74     50.49 o 
  12   2   8      294.37      293.86     11.27 o 
  13   2   8      123.31      101.84      8.50 o 
  14   2   8      209.56      232.28     11.16 o 
  15   2   8      223.34      219.05     22.92 o 
  16   2   8      195.41      192.76     16.04 o 
  17   2   8       41.08       38.14     14.41 o 
  18   2   8       59.71       58.05     16.66 o 
 -19   3   8       21.86       27.70     11.79 o 
 -18   3   8      100.18      124.43     14.70 o 
 -17   3   8      175.56      154.32     16.90 o 
 -16   3   8       18.11       24.66     13.02 o 
 -15   3   8        6.06       -2.35      8.75 o 
 -14   3   8      316.51      270.98     16.99 o 
 -13   3   8      110.46      110.13     12.12 o 
 -12   3   8       44.49       65.10     10.64 o 
 -11   3   8      656.66      671.16     26.73 o 
 -10   3   8        6.19        3.47      7.01 o 
  -9   3   8      434.71      392.24     17.63 o 
  -8   3   8       47.13       58.88      8.26 o 
  -7   3   8      347.93      335.71     17.31 o 
  -5   3   8      176.22      176.14     12.58 o 
  -4   3   8      172.41      199.89      7.94 o 
  -3   3   8     1452.35     1498.87     37.19 o 
  -2   3   8      284.90      259.81      9.41 o 
  -1   3   8      401.49      416.60     12.60 o 
   0   3   8      641.20      657.84     22.73 o 
   1   3   8      154.50      171.95      9.30 o 
   2   3   8       82.93       90.26      7.19 o 
   3   3   8      296.11      293.24     14.19 o 
   4   3   8      121.13      125.90      8.77 o 
   5   3   8      621.41      618.53     19.64 o 
   6   3   8      280.47      274.02     11.97 o 
   7   3   8      179.55      161.45      9.04 o 
   8   3   8     1565.82     1646.83     42.62 o 
   9   3   8       18.59        4.90      7.55 o 
  10   3   8       44.27       51.02      8.75 o 
  11   3   8       11.08       -0.12      8.59 o 
  12   3   8       15.79       24.20      7.64 o 
  13   3   8      317.65      333.16     12.79 o 
  14   3   8        5.38       10.58      8.66 o 
  15   3   8       29.27       31.35      9.23 o 
  16   3   8       93.37       99.76     10.73 o 
  17   3   8        1.91       -3.58     11.86 o 
 -17   4   8       47.13       39.12     17.03 o 
 -16   4   8       28.76       46.32     15.72 o 
 -15   4   8        2.69      -11.77     13.72 o 
 -14   4   8      274.48      296.43     18.68 o 
 -13   4   8       19.63        6.18     11.76 o 
 -12   4   8       25.46       68.71     24.48 o 
 -11   4   8       62.72       77.81     22.97 o 
 -10   4   8       22.18       40.38     14.80 o 
  -9   4   8      384.70      352.36     22.08 o 
  -8   4   8       16.35       21.40      9.76 o 
  -7   4   8       33.81       49.98     10.18 o 
  -6   4   8      120.01      111.87     10.89 o 
  -5   4   8       24.16       31.55      8.52 o 
  -4   4   8      327.15      351.88     19.28 o 
  -3   4   8      184.53      178.74     12.30 o 
  -2   4   8      954.41     1073.79     41.72 o 
  -1   4   8      402.55      342.07     15.02 o 
   0   4   8       93.27       72.28      7.91 o 
   1   4   8      235.06      264.49     13.58 o 
   2   4   8      568.50      591.32     22.65 o 
   3   4   8      739.32      733.64     26.52 o 
   4   4   8      844.50      909.42     32.23 o 
   5   4   8       94.18      111.20     11.30 o 
   6   4   8       21.94       13.05     10.02 o 
   7   4   8       62.37       36.58     10.65 o 
   8   4   8       42.34       32.77     11.04 o 
   9   4   8       43.62       73.80     12.76 o 
  10   4   8      140.56      120.63     14.69 o 
  11   4   8      143.08      133.90     11.46 o 
  12   4   8      108.21      125.68     12.93 o 
  13   4   8        7.89        2.91     11.38 o 
  14   4   8       12.74       33.09     12.19 o 
  15   4   8       73.30       88.81     15.34 o 
 -14   5   8        2.26       -9.54     26.12 o 
 -13   5   8        7.07        0.66     27.66 o 
 -12   5   8        9.25       28.80     24.68 o 
 -11   5   8       20.31       49.34     27.06 o 
 -10   5   8       39.52       47.56     24.02 o 
  -9   5   8        5.20       -2.12     10.50 o 
  -8   5   8       29.66       32.95     11.41 o 
  -7   5   8       14.04       14.22     10.50 o 
  -6   5   8        6.00       10.37      9.43 o 
  -5   5   8        6.37       -7.03      8.85 o 
  -4   5   8      111.85      120.96     11.02 o 
  -3   5   8       88.37       92.73     10.45 o 
  -2   5   8       35.09       30.99      9.01 o 
  -1   5   8       56.15       84.64     10.27 o 
   0   5   8        1.47        1.08      8.79 o 
   1   5   8       28.34       16.79     20.04 o 
   2   5   8       44.90       42.54      9.21 o 
   3   5   8       17.49       11.68      9.19 o 
   4   5   8      112.95      109.58     11.80 o 
   5   5   8       22.02        9.06     10.07 o 
   6   5   8        2.03        5.87     11.24 o 
   7   5   8       49.59       46.81     12.29 o 
   8   5   8        5.31       -1.16     12.51 o 
   9   5   8        0.52       -6.73     16.51 o 
  10   5   8        0.42        5.40     13.89 o 
  11   5   8        2.97       15.57     15.24 o 
  12   5   8        3.08      -16.66     19.15 o 
  -9   6   8        3.77       26.51     29.03 o 
  -8   6   8        3.72       -5.96     27.37 o 
  -7   6   8        3.85       17.49     17.99 o 
  -6   6   8        1.93        3.24     10.10 o 
  -5   6   8        6.49       31.31     10.01 o 
  -4   6   8       11.41       24.91      9.65 o 
  -3   6   8       28.30       42.80      9.83 o 
  -2   6   8        2.17        9.85      9.77 o 
  -1   6   8        4.64       -9.60      9.60 o 
   0   6   8        6.72       18.67     10.59 o 
   1   6   8        8.45        8.42     11.05 o 
   2   6   8        2.48        5.41     11.55 o 
   3   6   8        5.11       -3.70     11.89 o 
   4   6   8        6.09        0.88     12.61 o 
   5   6   8       40.71       45.23     12.39 o 
   6   6   8        0.49        5.58     12.44 o 
   7   6   8        1.09       27.13     12.74 o 
  -9  -6   9        2.31       29.23     25.67 o 
  -8  -6   9        4.36       36.21     26.44 o 
  -7  -6   9        7.29       -1.67     25.12 o 
  -6  -6   9        4.45       19.04     24.51 o 
  -5  -6   9       17.13      -11.61     23.48 o 
  -4  -6   9       59.54       25.57     23.97 o 
  -3  -6   9       97.08       78.16     24.68 o 
  -2  -6   9       32.66       20.68     22.32 o 
  -1  -6   9       25.04       32.36     24.00 o 
   0  -6   9       18.59       15.60     22.14 o 
   1  -6   9       32.29       32.23     22.58 o 
   2  -6   9        8.62      -21.66     21.66 o 
 -14  -5   9       34.40       39.57     26.89 o 
 -13  -5   9       53.19       42.59     27.94 o 
 -12  -5   9        5.20        4.92     25.64 o 
 -11  -5   9       43.71       33.08     24.11 o 
 -10  -5   9       52.99       41.26     25.31 o 
  -9  -5   9       55.79       74.46     25.58 o 
  -8  -5   9      211.00      212.44     27.32 o 
  -7  -5   9       51.61       42.96     20.87 o 
  -6  -5   9      103.40      121.30     24.10 o 
  -5  -5   9      573.09      541.20     40.49 o 
  -4  -5   9       18.97       22.12     20.08 o 
  -3  -5   9       22.12       14.77     17.98 o 
  -2  -5   9       19.71       25.93     19.34 o 
  -1  -5   9      183.64      222.05     25.32 o 
   0  -5   9       15.87       21.22     19.07 o 
   1  -5   9      132.46      127.06     21.55 o 
   2  -5   9      170.42      208.63     25.34 o 
   3  -5   9      122.84      104.30     21.66 o 
   4  -5   9        5.78       -7.70     19.32 o 
   5  -5   9       28.05       37.90     20.70 o 
 -15  -4   9       14.73       10.14     26.40 o 
 -14  -4   9       25.37        2.19     24.32 o 
 -13  -4   9        5.24      -13.33     20.90 o 
 -12  -4   9        3.14       -5.28     22.30 o 
 -11  -4   9       37.14       36.88     21.81 o 
 -10  -4   9      332.08      332.54     30.66 o 
  -9  -4   9      669.16      630.30     43.88 o 
  -8  -4   9      320.01      250.21     27.78 o 
  -7  -4   9      317.98      309.03     27.43 o 
  -6  -4   9      260.58      204.93     23.19 o 
  -5  -4   9      139.80      140.45     20.10 o 
  -4  -4   9      117.95       89.57     17.72 o 
  -3  -4   9       61.90       63.62     16.62 o 
  -2  -4   9      438.63      456.83     32.12 o 
  -1  -4   9     1070.40     1117.71     60.73 o 
   0  -4   9      587.12      637.19     41.08 o 
   1  -4   9      539.75      558.02     37.50 o 
   2  -4   9        2.61       -8.79     15.25 o 
   3  -4   9       36.49       60.08     17.02 o 
   4  -4   9       72.37       58.24     17.00 o 
   5  -4   9       94.80       79.38     18.90 o 
   6  -4   9      477.07      469.59     36.30 o 
   7  -4   9      119.95      123.31     19.61 o 
   8  -4   9       56.81       69.78     18.50 o 
   9  -4   9       76.94       66.16     19.03 o 
 -19  -3   9      113.06       68.00     21.76 o 
 -18  -3   9       85.23       82.77     19.63 o 
 -17  -3   9       17.13       10.84     17.71 o 
 -16  -3   9      245.63      189.20     21.83 o 
 -15  -3   9      138.87      152.72     26.01 o 
 -14  -3   9       60.99       76.46     16.71 o 
 -13  -3   9      227.77      218.55     15.21 o 
 -12  -3   9      891.28      921.12     35.90 o 
 -11  -3   9      286.15      291.64     37.67 o 
 -10  -3   9      536.20      549.43     23.14 o 
  -9  -3   9      324.06      374.23     18.06 o 
  -8  -3   9      133.73      119.21      9.89 o 
  -4  -3   9     1409.07     1471.36     73.90 o 
  -3  -3   9       64.48       63.42     13.46 o 
  -2  -3   9       82.01       53.40     13.37 o 
  -1  -3   9     1498.11     1611.13     78.10 o 
   0  -3   9       36.29        6.06     12.29 o 
   1  -3   9      716.50      638.37     35.71 o 
   2  -3   9      157.67      190.43     19.27 o 
   3  -3   9      363.53      330.10     28.60 o 
   4  -3   9      967.40     1039.50     54.79 o 
   5  -3   9       79.72       60.47     14.63 o 
   6  -3   9       18.92        6.51     14.41 o 
   7  -3   9      132.66      117.90     17.76 o 
   8  -3   9      179.34      183.94     20.17 o 
   9  -3   9       36.55       44.08     16.55 o 
  10  -3   9       42.58       84.52     17.90 o 
  11  -3   9      154.44      160.19     21.33 o 
  12  -3   9      571.73      597.86     41.34 o 
 -20  -2   9       75.34       71.29     22.26 o 
 -19  -2   9       49.91       42.76     21.90 o 
 -18  -2   9       64.82       67.04     20.37 o 
 -17  -2   9       38.23       20.03     18.74 o 
 -16  -2   9       11.60       16.55     16.79 o 
 -15  -2   9      240.36      229.88     23.53 o 
 -14  -2   9      884.44      879.66     35.85 o 
 -13  -2   9      145.06      151.83     19.71 o 
 -12  -2   9      312.82      310.41     18.44 o 
 -11  -2   9      193.59      179.17     13.04 o 
 -10  -2   9      368.35      400.48     29.29 o 
  -9  -2   9      756.96      744.43     38.26 o 
  -8  -2   9       99.88       99.73     14.57 o 
  -7  -2   9     3180.70     3641.27    177.36 o 
  -6  -2   9      398.47      472.80     20.55 o 
  -5  -2   9       87.00       87.20      7.86 o 
  -4  -2   9       60.24       56.34      8.98 o 
  -3  -2   9      997.83      938.53     46.01 o 
  -2  -2   9      698.43      798.66     24.27 o 
  -1  -2   9     1860.21     1809.08     44.02 o 
   0  -2   9      641.36      732.30     21.59 o 
   1  -2   9      511.67      545.73     17.26 o 
   2  -2   9      130.46      134.82      5.78 o 
   3  -2   9      859.95      924.76     27.46 o 
   4  -2   9      865.79      918.02     33.23 o 
   5  -2   9      902.05      928.14     34.85 o 
   6  -2   9      192.87      191.78     11.34 o 
   7  -2   9      238.25      251.77     18.50 o 
   8  -2   9      815.73      792.72     48.37 o 
   9  -2   9      328.12      307.84     25.40 o 
  10  -2   9       33.43       20.09     14.79 o 
  11  -2   9        2.88        0.85     15.07 o 
  12  -2   9      321.30      297.50     25.69 o 
  13  -2   9       85.43       97.80     20.05 o 
  14  -2   9       11.86       27.94     19.12 o 
  15  -2   9       25.25       53.99     21.80 o 
  16  -2   9       20.56        6.73     22.24 o 
 -21  -1   9       28.94       17.23     22.94 o 
 -20  -1   9      137.83      107.54     23.25 o 
 -19  -1   9      178.79      184.01     14.67 o 
 -18  -1   9     1225.81     1264.37     66.06 o 
 -17  -1   9      330.09      324.37     24.71 o 
 -16  -1   9      272.77      314.40     16.83 o 
 -15  -1   9      137.84      150.69     12.10 o 
 -14  -1   9      303.48      321.36     17.52 o 
 -13  -1   9      781.25      787.05     21.57 o 
 -12  -1   9     2862.02     2851.32     69.72 o 
 -11  -1   9     1599.12     1579.82     35.75 o 
 -10  -1   9     3200.20     3245.87     74.91 o 
  -9  -1   9       36.34       61.56      7.03 o 
  -8  -1   9      748.26      695.57     20.06 o 
  -7  -1   9     9404.61     9698.18    207.82 o 
  -6  -1   9      510.32      461.42     15.24 o 
  -5  -1   9     5365.41     5369.10    133.07 o 
  -4  -1   9     2476.29     2168.53     45.19 o 
  -3  -1   9      789.97      884.00     18.72 o 
  -2  -1   9     3884.90     3923.25     85.07 o 
  -1  -1   9     2788.51     2591.22     94.56 o 
   0  -1   9     1240.81     1364.79     39.46 o 
   1  -1   9     8824.15     8851.26    241.79 o 
   2  -1   9      899.62     1015.81     25.72 o 
   4  -1   9     1688.37     1426.04     45.72 o 
   5  -1   9     4187.15     4401.60    109.44 o 
   6  -1   9     1507.65     1455.91     32.18 o 
   7  -1   9     4158.97     4028.11     84.43 o 
   8  -1   9      405.40      484.71     28.39 o 
   9  -1   9      742.24      765.71     26.78 o 
  10  -1   9      419.33      412.16     17.40 o 
  11  -1   9      166.57      143.92     18.43 o 
  12  -1   9     1470.40     1508.97     47.72 o 
  13  -1   9     1131.37     1167.15     39.97 o 
  14  -1   9        6.78        5.94      9.83 o 
  15  -1   9      272.82      284.29     16.08 o 
  16  -1   9       10.21       32.35     11.35 o 
  17  -1   9        6.08       32.13     24.55 o 
  18  -1   9      245.18      273.60     31.04 o 
  19  -1   9        0.60       45.39     26.05 o 
 -21   0   9        0.33       -2.19     17.36 o 
 -20   0   9       30.64        7.04     14.46 o 
 -19   0   9       51.00       37.55     12.00 o 
 -18   0   9       22.77       27.50      9.01 o 
 -17   0   9      160.74      159.10     10.54 o 
 -16   0   9       69.84       85.17      7.91 o 
 -15   0   9      117.61      139.45      8.30 o 
 -14   0   9      197.36      185.19      9.22 o 
 -13   0   9       26.66       32.39     10.46 o 
 -12   0   9      260.81      269.43     10.13 o 
 -11   0   9      373.37      363.47     11.86 o 
 -10   0   9      147.24      133.04      9.19 o 
  -9   0   9      827.33      679.98     19.79 o 
  -8   0   9      184.87      133.37      6.54 o 
  -7   0   9      324.62      249.39      8.04 o 
  -6   0   9       55.99       57.74      5.53 o 
  -5   0   9       71.78       99.07      4.41 o 
  -4   0   9      567.92      653.27     21.52 o 
  -3   0   9      763.50      678.84     22.56 o 
  -2   0   9      311.87      202.68      8.87 o 
  -1   0   9      794.14      612.86     20.32 o 
   0   0   9      135.41       55.91      4.80 o 
   1   0   9       92.10       70.51      5.41 o 
   2   0   9       25.32       20.11      4.21 o 
   3   0   9       18.18       22.04      6.37 o 
   5   0   9      351.20      298.92     27.95 o 
   6   0   9      542.88      459.88     18.19 o 
   7   0   9      199.00      189.53     10.79 o 
   8   0   9        3.02      -11.00     16.77 o 
   9   0   9       21.90       21.85      8.74 o 
  10   0   9        0.31       -2.17      9.16 o 
  11   0   9        5.46       -6.87      6.87 o 
  12   0   9       54.46       57.78      8.33 o 
  13   0   9        3.26       12.10      8.53 o 
  14   0   9       53.14       54.70      9.33 o 
  15   0   9        9.62       16.01      9.66 o 
  16   0   9       35.79       32.01     10.34 o 
  17   0   9       11.07        4.99     10.99 o 
  18   0   9        3.22        5.33     17.68 o 
  19   0   9        3.17       18.40     12.56 o 
 -21   1   9        1.02      -11.24     12.68 o 
 -20   1   9      107.10      114.26     14.12 o 
 -19   1   9      172.12      192.68     12.75 o 
 -18   1   9     1324.22     1261.84     35.72 o 
 -17   1   9      335.26      336.82     18.35 o 
 -16   1   9      214.52      238.99     12.52 o 
 -15   1   9      222.77      216.59     17.74 o 
 -14   1   9      455.08      443.08     15.75 o 
 -13   1   9      570.06      590.74     18.10 o 
 -12   1   9     2465.13     2500.75     69.46 o 
 -11   1   9     1415.07     1417.23     52.64 o 
 -10   1   9     3499.08     3487.83     82.12 o 
  -9   1   9        8.50       27.02      4.87 o 
  -8   1   9      755.95      690.93     14.74 o 
  -7   1   9     9246.94     9853.68    183.71 o 
  -6   1   9      642.65      532.61     12.08 o 
  -5   1   9     5300.88     5234.53    109.47 o 
  -4   1   9     2162.89     1977.40     50.79 o 
  -3   1   9      594.02      722.65     25.87 o 
  -2   1   9     4169.53     4114.44    120.91 o 
  -1   1   9     2692.69     2461.58     76.78 o 
   0   1   9     1299.78     1370.04     42.36 o 
   1   1   9     8283.32     8286.83    258.28 o 
   3   1   9       49.06       42.59     11.52 o 
   4   1   9     1653.10     1475.47     36.64 o 
   5   1   9     4448.54     4615.61     96.92 o 
   6   1   9     1568.42     1565.76     33.79 o 
   7   1   9     4199.15     4081.05     98.55 o 
   8   1   9      507.90      542.90     16.42 o 
   9   1   9      699.74      748.64     37.82 o 
  10   1   9      410.14      366.64     13.09 o 
  11   1   9       90.34       91.18     10.14 o 
  12   1   9     1336.95     1398.52     38.92 o 
  13   1   9     1163.01     1145.27     64.56 o 
  14   1   9        4.31        4.15     10.66 o 
  15   1   9      296.47      284.73     17.43 o 
  16   1   9       34.39       32.87     12.72 o 
  17   1   9        8.47       34.10     13.26 o 
  18   1   9      276.64      231.55     26.02 o 
  19   1   9        2.20       18.09     16.82 o 
 -21   2   9        1.28       -6.45     18.98 o 
 -20   2   9       81.59       82.79     12.43 o 
 -19   2   9       41.57       43.04     12.03 o 
 -18   2   9       64.31       73.96     15.99 o 
 -17   2   9       29.38       53.38     10.20 o 
 -16   2   9       15.54       36.06      9.38 o 
 -15   2   9      273.32      276.01     12.65 o 
 -14   2   9      966.81      953.80     27.02 o 
 -13   2   9      138.05      140.46      9.20 o 
 -12   2   9      308.45      311.77     20.53 o 
 -11   2   9      199.23      190.25      8.50 o 
 -10   2   9      426.77      426.59     13.66 o 
  -9   2   9      579.14      622.42     17.58 o 
  -8   2   9       82.60       78.67      5.05 o 
  -7   2   9     3515.58     3874.53    108.70 o 
  -6   2   9      475.33      525.12     16.86 o 
  -5   2   9      124.63      117.41      5.46 o 
  -4   2   9       55.96       56.75      4.29 o 
  -3   2   9     1050.22      982.07     21.07 o 
  -2   2   9      879.60      928.93     19.14 o 
  -1   2   9     1490.82     1503.46     34.31 o 
   0   2   9      751.87      793.30     17.17 o 
   1   2   9      664.72      648.94     14.17 o 
   2   2   9      132.39      131.82      4.50 o 
   3   2   9      974.09     1029.11     19.50 o 
   4   2   9      971.63      965.70     19.12 o 
   5   2   9     1021.22     1025.31     18.60 o 
   6   2   9      209.01      181.62      8.45 o 
   7   2   9      175.03      151.05      6.90 o 
   8   2   9      943.06      934.68     21.76 o 
   9   2   9      275.89      281.07     10.76 o 
  10   2   9       31.55       25.31      8.11 o 
  11   2   9        2.95       -4.49     10.54 o 
  12   2   9      344.55      300.93     11.39 o 
  13   2   9      109.29       97.08      8.56 o 
  14   2   9       22.76       37.09     10.09 o 
  15   2   9       25.44       37.46     16.58 o 
  16   2   9       31.45       31.06     13.34 o 
  17   2   9       16.82       15.04     13.55 o 
  18   2   9        2.51       24.17     14.65 o 
 -19   3   9      126.35      122.76     13.20 o 
 -18   3   9       75.42      121.08     13.64 o 
 -17   3   9       18.08       19.79     10.41 o 
 -16   3   9      243.30      214.12     12.85 o 
 -15   3   9      149.08      204.43     18.06 o 
 -14   3   9       39.99       48.68     12.00 o 
 -13   3   9      218.04      216.38     17.60 o 
 -12   3   9      962.52      973.14     35.56 o 
 -11   3   9      291.46      269.84     13.28 o 
 -10   3   9      484.83      546.63     20.51 o 
  -9   3   9      337.16      406.59     16.05 o 
  -8   3   9      218.96      175.98     11.02 o 
  -7   3   9     1020.90     1080.69     45.71 o 
  -6   3   9      173.61      197.44     12.24 o 
  -4   3   9     1482.30     1499.33     46.35 o 
  -3   3   9       36.43       36.29      5.44 o 
  -2   3   9      126.18      122.62      7.35 o 
  -1   3   9     1474.73     1555.36     49.06 o 
   0   3   9       38.04       31.49      5.88 o 
   1   3   9      682.87      613.73     23.39 o 
   2   3   9      237.81      238.19     12.11 o 
   3   3   9      479.16      462.51     24.68 o 
   4   3   9     1011.01     1045.98     35.15 o 
   5   3   9       70.91       73.34      6.56 o 
   6   3   9        2.06       -1.12      6.18 o 
   7   3   9      167.53      183.08      9.50 o 
   8   3   9      200.67      215.24     10.80 o 
   9   3   9       17.25       27.78      8.37 o 
  10   3   9       61.37       80.50      9.70 o 
  11   3   9      180.05      175.76      9.15 o 
  12   3   9      582.89      587.36     17.73 o 
  13   3   9       41.68       42.14      8.45 o 
  14   3   9       86.27       85.18      9.42 o 
  15   3   9       14.99        9.59      9.88 o 
  16   3   9      231.01      234.52     12.96 o 
  17   3   9       39.42       29.89     12.23 o 
 -17   4   9      129.76      158.04     18.97 o 
 -16   4   9       44.80       48.52     16.05 o 
 -15   4   9       20.87       39.95     14.72 o 
 -14   4   9       29.31        9.87     14.09 o 
 -13   4   9        7.56        8.25     11.71 o 
 -12   4   9        0.33        9.78     11.02 o 
 -11   4   9       33.18       19.71     11.13 o 
 -10   4   9      390.53      377.99     23.61 o 
  -9   4   9      679.25      676.19     32.72 o 
  -8   4   9      367.28      350.02     20.21 o 
  -7   4   9      342.02      329.33     20.26 o 
  -6   4   9      285.56      258.75     16.83 o 
  -5   4   9      146.30      147.61     12.01 o 
  -4   4   9      102.82       97.51     10.33 o 
  -3   4   9       86.16       64.59      9.33 o 
  -2   4   9      484.27      475.58     18.29 o 
  -1   4   9     1120.74     1137.26     36.84 o 
   0   4   9      686.82      689.80     24.40 o 
   1   4   9      550.77      583.27     30.26 o 
   2   4   9        1.82       -7.66      7.66 o 
   3   4   9       47.71       49.48      9.28 o 
   4   4   9       78.89       69.55      9.88 o 
   5   4   9       80.00       83.91     15.46 o 
   6   4   9      492.06      507.90     22.09 o 
   7   4   9      146.34      122.29     12.43 o 
   8   4   9       76.48       85.04     12.84 o 
   9   4   9       78.99       82.79     13.37 o 
  10   4   9        0.89       -9.36      9.36 o 
  11   4   9        3.37       -2.76     10.32 o 
  12   4   9       12.98       15.08     11.16 o 
  13   4   9        9.57      -11.33     11.33 o 
  14   4   9      109.87      112.64     13.70 o 
  15   4   9       12.97       22.99     13.40 o 
 -14   5   9       43.93       62.72     30.65 o 
 -13   5   9       50.12       43.72     28.71 o 
 -12   5   9        8.20       13.47     27.24 o 
 -11   5   9       34.04       19.17     24.44 o 
 -10   5   9       63.77       66.20     26.74 o 
  -9   5   9       62.45       88.18     13.73 o 
  -8   5   9      213.52      191.64     15.94 o 
  -7   5   9       35.79       34.46     11.03 o 
  -6   5   9      110.98      120.94     12.39 o 
  -5   5   9      569.47      562.64     27.34 o 
  -4   5   9       18.19       21.94      9.61 o 
  -3   5   9       13.21       19.33      9.46 o 
  -2   5   9       32.38       29.45      9.40 o 
  -1   5   9      187.96      196.48     14.30 o 
   0   5   9       15.39        7.22      9.80 o 
   1   5   9      119.99      111.24     12.49 o 
   2   5   9      192.16      221.85     13.47 o 
   3   5   9      112.68      124.45     17.36 o 
   4   5   9        8.76        4.73     10.13 o 
   5   5   9       25.40       45.35     11.13 o 
   6   5   9       27.53       30.46     14.26 o 
   7   5   9      109.72       79.22     21.90 o 
   8   5   9       44.77       20.69     13.74 o 
   9   5   9       25.62       10.13     13.49 o 
  10   5   9       52.37       66.66     14.60 o 
  11   5   9        6.90       16.72     14.84 o 
  12   5   9       19.93       14.23     15.65 o 
  -9   6   9        3.32        4.72     28.29 o 
  -8   6   9        1.64       19.54     23.16 o 
  -7   6   9        6.81        7.51     10.20 o 
  -6   6   9        5.65       -4.72     10.44 o 
  -5   6   9       16.86       10.36     10.50 o 
  -4   6   9       54.91       30.90     10.59 o 
  -3   6   9      101.21       92.22     11.81 o 
  -2   6   9       26.81       22.97     10.79 o 
  -1   6   9       28.66       42.18     11.26 o 
   0   6   9       14.48       20.44     11.51 o 
   1   6   9       34.56       24.14     12.15 o 
   2   6   9        9.92       18.31     12.14 o 
   3   6   9       11.33       16.91     12.87 o 
   4   6   9        4.93       16.60     13.65 o 
   5   6   9        3.40       23.57     14.40 o 
   6   6   9        0.64       -2.28     12.42 o 
   7   6   9        6.60       -0.52     25.08 o 
  -9  -6  10       17.14      -24.49     24.49 o 
  -8  -6  10        0.56       19.08     26.81 o 
  -7  -6  10        1.14      -18.87     24.84 o 
  -6  -6  10       16.35       -8.61     24.28 o 
  -5  -6  10       16.68       30.82     24.71 o 
  -4  -6  10        2.40       -3.83     21.19 o 
  -3  -6  10        0.56      -11.04     22.68 o 
  -2  -6  10        5.71       -7.59     23.15 o 
  -1  -6  10       14.51       11.00     22.79 o 
   0  -6  10        0.68      -21.94     23.16 o 
   1  -6  10        1.51       -9.66     22.45 o 
   2  -6  10       52.31       61.70     24.89 o 
 -14  -5  10       15.20       18.03     28.13 o 
 -13  -5  10       27.11       17.14     25.08 o 
 -12  -5  10       48.45       47.98     27.83 o 
 -11  -5  10        1.14       -5.11     25.24 o 
 -10  -5  10       29.08       -2.94     22.51 o 
  -9  -5  10        2.63       10.03     21.91 o 
  -8  -5  10        8.53       30.14     23.59 o 
  -7  -5  10        1.32      -11.73     21.36 o 
  -6  -5  10        0.37       -2.27     21.20 o 
  -5  -5  10       15.24       -8.32     18.73 o 
  -4  -5  10       14.48       27.02     19.06 o 
  -3  -5  10       11.14       11.79     20.23 o 
  -2  -5  10        7.08        6.14     19.45 o 
  -1  -5  10       33.23       44.11     20.14 o 
   0  -5  10       17.98       -0.82     18.72 o 
   1  -5  10       15.54       19.60     19.92 o 
   2  -5  10       15.39        8.66     19.35 o 
   3  -5  10       18.73       31.87     20.49 o 
   4  -5  10        1.18      -18.20     18.20 o 
   5  -5  10       13.83       11.31     20.90 o 
   6  -5  10        2.33      -20.91     20.91 o 
 -15  -4  10      265.62      262.00     32.07 o 
 -14  -4  10        0.64      -23.10     23.10 o 
 -13  -4  10       38.51       70.44     25.43 o 
 -12  -4  10      247.35      223.83     27.91 o 
 -11  -4  10       15.54       24.65     22.05 o 
 -10  -4  10      108.63       74.03     21.01 o 
  -9  -4  10      762.84      788.41     49.11 o 
  -8  -4  10      168.83      231.32     26.35 o 
  -7  -4  10       30.60       24.25     17.54 o 
  -6  -4  10        6.29       -3.14     16.25 o 
  -5  -4  10      444.51      500.63     34.32 o 
  -4  -4  10      355.67      380.35     28.81 o 
  -3  -4  10      169.48      192.43     21.72 o 
  -2  -4  10       76.36      108.60     18.40 o 
  -1  -4  10      153.98      124.24     18.81 o 
   0  -4  10       70.71       75.59     17.82 o 
   1  -4  10      189.74      170.11     21.03 o 
   2  -4  10      405.18      383.67     31.57 o 
   3  -4  10      668.00      740.35     44.14 o 
   4  -4  10       73.45       21.45     17.02 o 
   5  -4  10       12.37        1.44     16.29 o 
   6  -4  10        2.12      -11.15     16.29 o 
   7  -4  10       15.67       -4.83     16.99 o 
   8  -4  10      338.00      315.02     26.86 o 
   9  -4  10       37.30       -2.95     18.99 o 
 -19  -3  10       51.19       41.28     20.45 o 
 -18  -3  10      166.19      148.63     22.25 o 
 -17  -3  10       43.52       27.03     18.50 o 
 -16  -3  10      130.27      132.80     15.75 o 
 -15  -3  10       13.81        5.16     12.00 o 
 -14  -3  10      127.46      102.90     13.16 o 
 -13  -3  10      327.70      295.02     18.52 o 
 -12  -3  10      139.33      139.27     12.90 o 
 -11  -3  10      257.32      222.09     14.08 o 
 -10  -3  10      558.19      567.58     23.70 o 
  -9  -3  10       58.13       51.66     15.76 o 
  -8  -3  10     1227.36     1240.64     42.60 o 
  -7  -3  10      163.08      143.83     10.69 o 
  -4  -3  10      307.63      301.75     24.70 o 
  -3  -3  10      554.06      473.90     31.90 o 
  -2  -3  10       11.01       26.55     12.43 o 
  -1  -3  10      574.79      649.67     38.00 o 
   0  -3  10      311.48      300.82     22.61 o 
   1  -3  10      134.02      149.62     17.02 o 
   2  -3  10       29.25       38.13     13.70 o 
   3  -3  10       29.11       16.00     12.26 o 
   4  -3  10      699.99      648.32     37.96 o 
   5  -3  10       50.14       43.69     13.62 o 
   6  -3  10        3.54       14.38     14.63 o 
   7  -3  10      477.74      426.06     30.02 o 
   8  -3  10      270.63      280.95     24.01 o 
   9  -3  10        2.93        1.73     15.59 o 
  10  -3  10       53.69       53.44     18.23 o 
  11  -3  10       14.52       13.81     17.33 o 
  12  -3  10       63.77       60.91     19.37 o 
  13  -3  10        4.36      -18.15     18.15 o 
 -20  -2  10       11.25       -0.50     21.79 o 
 -19  -2  10       39.36       19.48     21.11 o 
 -18  -2  10      164.73      140.78     22.74 o 
 -17  -2  10      405.22      398.14     33.41 o 
 -16  -2  10       60.03       53.80     18.33 o 
 -15  -2  10      418.19      389.14     23.03 o 
 -14  -2  10     1127.40     1202.97     44.74 o 
 -13  -2  10     1733.56     1711.44     58.21 o 
 -12  -2  10      400.47      396.90     20.19 o 
 -11  -2  10     2378.78     2337.38     78.68 o 
 -10  -2  10     1710.03     1655.59     79.33 o 
  -9  -2  10     4174.40     4185.84    201.95 o 
  -8  -2  10      422.31      410.51     28.83 o 
  -7  -2  10       21.79       21.20     12.29 o 
  -6  -2  10     1702.67     1690.95     60.11 o 
  -5  -2  10       10.06        6.08      5.86 o 
  -4  -2  10      466.46      559.32     26.74 o 
  -3  -2  10     5595.22     5379.18    234.72 o 
  -2  -2  10     2759.48     3014.28     78.12 o 
  -1  -2  10     2732.08     2776.25     74.99 o 
   0  -2  10     3327.93     3587.91     95.31 o 
   1  -2  10     5663.65     6235.96    161.99 o 
   2  -2  10     3657.76     3483.34     89.59 o 
   3  -2  10     1366.51     1559.89     53.46 o 
   4  -2  10       12.23       10.97      5.43 o 
   5  -2  10     1990.64     2027.10     64.96 o 
   6  -2  10       38.28       50.71     13.34 o 
   7  -2  10      221.52      240.28     21.13 o 
   8  -2  10     1314.32     1236.76     66.60 o 
   9  -2  10     1829.96     1882.90     89.60 o 
  10  -2  10     2012.63     1985.13     94.79 o 
  11  -2  10       77.16       64.08     17.88 o 
  12  -2  10      242.85      246.96     24.63 o 
  13  -2  10      167.21      179.54     23.13 o 
  14  -2  10       68.54       68.51     21.12 o 
  15  -2  10       45.97       24.81     20.82 o 
  16  -2  10      166.07      114.34     25.20 o 
 -21  -1  10       33.14        8.88     21.84 o 
 -20  -1  10        2.08      -11.46     20.83 o 
 -19  -1  10        6.36        1.80     21.95 o 
 -18  -1  10       22.12       13.59     11.10 o 
 -17  -1  10      369.50      396.06     20.37 o 
 -16  -1  10       52.42       92.74     11.01 o 
 -15  -1  10      219.59      195.38     22.28 o 
 -14  -1  10      186.29      169.57     10.17 o 
 -13  -1  10      219.38      263.92     12.26 o 
 -12  -1  10       76.85       64.66      7.34 o 
 -11  -1  10       46.50       56.72      5.47 o 
 -10  -1  10      284.47      265.41      9.82 o 
  -9  -1  10     2420.72     2547.65     66.58 o 
  -8  -1  10     1302.14     1411.35     31.85 o 
  -7  -1  10      899.07      887.23     19.88 o 
  -6  -1  10     2977.45     3394.42     86.65 o 
  -5  -1  10      111.31      124.93      6.49 o 
  -4  -1  10      419.67      540.24     15.76 o 
  -3  -1  10      465.92      445.97     11.38 o 
  -2  -1  10      105.45      127.41      4.75 o 
  -1  -1  10     2776.50     2924.77     60.34 o 
   0  -1  10     3313.20     3463.01     79.20 o 
   1  -1  10     1398.08     1403.44     33.03 o 
   2  -1  10      141.46      151.93      6.50 o 
   3  -1  10     1408.11     1440.64     37.02 o 
   4  -1  10      358.78      388.60      9.74 o 
   5  -1  10      917.33      917.69     20.42 o 
   6  -1  10     3447.24     3642.14     77.05 o 
   7  -1  10      431.06      421.57     13.50 o 
   8  -1  10     1289.89     1269.01     41.72 o 
   9  -1  10      517.08      534.54     20.57 o 
  10  -1  10       36.18       28.47      7.88 o 
  11  -1  10      168.95      148.44     19.20 o 
  12  -1  10       72.93       75.50     10.03 o 
  13  -1  10      677.90      683.84     26.79 o 
  14  -1  10      622.46      624.28     25.99 o 
  15  -1  10       64.74       87.97     28.34 o 
  16  -1  10       87.16       83.30     12.41 o 
  17  -1  10       60.54       46.66     24.11 o 
  18  -1  10        7.41       19.29     24.51 o 
 -21   0  10       37.43       51.32     18.21 o 
 -20   0  10      843.07      853.34     33.56 o 
 -19   0  10      258.30      235.13     16.56 o 
 -18   0  10       19.12       -8.89      8.89 o 
 -17   0  10     1692.33     1632.79     43.21 o 
 -16   0  10      242.47      234.20     11.37 o 
 -15   0  10     2199.09     2375.47     53.23 o 
 -14   0  10      970.11      947.83     23.79 o 
 -13   0  10      157.72      123.32      7.23 o 
 -12   0  10     6350.73     6380.63    141.50 o 
 -11   0  10       54.72       26.22      5.38 o 
 -10   0  10        1.00       -0.41      4.49 o 
  -9   0  10     6109.90     6347.81    160.49 o 
  -8   0  10      250.27      407.96     13.59 o 
  -7   0  10     8267.04     9307.38    233.83 o 
  -6   0  10     2142.89     2095.26     45.65 o 
  -5   0  10     8453.20     8300.65    176.12 o 
  -4   0  10    15881.12    16665.54    398.98 o 
  -3   0  10     2398.47     2382.92     72.60 o 
  -2   0  10      138.08      168.89      8.89 o 
  -1   0  10     4192.42     4485.91    135.30 o 
   0   0  10     2909.22     2500.65     76.26 o 
   1   0  10      247.47      267.71     11.43 o 
   2   0  10      723.54      753.06     25.35 o 
   3   0  10     8455.23     8223.81    246.61 o 
   4   0  10    13898.45    15219.32    603.24 o 
   5   0  10     1934.53     2065.90     85.39 o 
   6   0  10     4891.32     4981.34    151.15 o 
   7   0  10     1561.74     1812.42     88.22 o 
   8   0  10     6324.40     6428.80    297.20 o 
   9   0  10      136.63      154.29     17.50 o 
  10   0  10      301.86      322.93     14.13 o 
  11   0  10     1353.82     1337.54     48.48 o 
  12   0  10     1369.22     1435.19     41.40 o 
  13   0  10      122.18      128.70     10.04 o 
  14   0  10     2108.78     2113.16     57.24 o 
  15   0  10        9.67       -6.11      9.94 o 
  16   0  10      236.01      259.73     16.16 o 
  17   0  10       14.84        0.45     11.07 o 
  18   0  10       32.27       13.46     12.35 o 
  19   0  10      217.81      234.80     18.74 o 
 -21   1  10       31.26        5.87     13.02 o 
 -20   1  10        0.33       -5.56     20.73 o 
 -19   1  10        7.20       19.06     13.35 o 
 -18   1  10       36.36       36.94     11.06 o 
 -17   1  10      359.43      382.44     16.93 o 
 -16   1  10       60.05       77.75      9.41 o 
 -15   1  10      188.33      179.84     14.14 o 
 -14   1  10      216.75      212.54     13.60 o 
 -13   1  10      210.15      252.34     10.09 o 
 -12   1  10       61.41       55.42      7.58 o 
 -11   1  10       48.81       51.61      6.46 o 
 -10   1  10      294.19      287.54      9.47 o 
  -9   1  10     2398.77     2603.33     49.69 o 
  -8   1  10     1273.44     1412.89     27.88 o 
  -7   1  10      810.92      787.65     17.10 o 
  -6   1  10     2982.91     3422.74     71.17 o 
  -5   1  10      129.06      138.25      7.43 o 
  -4   1  10      394.70      531.48     14.46 o 
  -3   1  10      489.37      472.63     12.86 o 
  -1   1  10     2734.72     2865.30     70.44 o 
   0   1  10     3243.49     3351.75     82.62 o 
   1   1  10     1366.14     1394.14     34.86 o 
   2   1  10      130.29      146.86      6.56 o 
   3   1  10     1428.73     1544.43     37.38 o 
   4   1  10      345.05      383.23     12.12 o 
   5   1  10      910.13      930.95     24.72 o 
   6   1  10     3361.42     3753.54     79.82 o 
   7   1  10      382.51      373.94     13.41 o 
   8   1  10     1265.67     1297.17     33.58 o 
   9   1  10      483.90      502.06     17.03 o 
  10   1  10       34.99       37.82      6.78 o 
  11   1  10      165.67      145.53      8.53 o 
  12   1  10       61.85       71.87      8.89 o 
  13   1  10      657.72      658.85     26.87 o 
  14   1  10      612.95      622.59     26.64 o 
  15   1  10       71.43       76.26     12.91 o 
  16   1  10       76.28       79.31     42.54 o 
  17   1  10       61.14       71.95     14.64 o 
  18   1  10        8.15        1.89     14.52 o 
 -20   2  10       12.02        3.55     11.53 o 
 -19   2  10       36.64       35.49     12.40 o 
 -18   2  10      164.96      191.73     16.54 o 
 -17   2  10      425.65      443.43     17.84 o 
 -16   2  10       60.40       30.01      9.61 o 
 -15   2  10      383.63      399.89     16.35 o 
 -14   2  10     1123.25     1197.43     33.12 o 
 -13   2  10     1613.89     1599.25     42.96 o 
 -12   2  10      409.37      405.58     13.22 o 
 -11   2  10     2266.97     2314.87     55.92 o 
 -10   2  10     1566.34     1567.60     38.95 o 
  -9   2  10     4186.21     4376.45    101.39 o 
  -8   2  10      406.31      404.27     12.27 o 
  -7   2  10       21.40       16.61      5.31 o 
  -6   2  10     1947.60     1887.27     52.41 o 
  -5   2  10       26.14       24.17      4.51 o 
  -4   2  10      476.48      574.52     13.39 o 
  -3   2  10     5221.44     5122.48    106.77 o 
  -2   2  10     2649.46     2898.34     54.35 o 
  -1   2  10     2887.83     2853.97     52.36 o 
   0   2  10     3415.62     3623.69     66.57 o 
   1   2  10     5616.50     6135.27    113.21 o 
   2   2  10     3482.28     3319.82     62.66 o 
   3   2  10     1429.42     1606.77     30.46 o 
   4   2  10       15.19        9.63      3.38 o 
   5   2  10     1875.94     1901.63     41.66 o 
   6   2  10       55.69       69.27      5.98 o 
   7   2  10      289.26      272.17      9.80 o 
   8   2  10     1366.81     1335.51     29.91 o 
   9   2  10     1723.71     1804.16     39.99 o 
  10   2  10     1888.46     1904.12     42.45 o 
  11   2  10       88.86       87.94      7.70 o 
  12   2  10      233.23      240.56     12.48 o 
  13   2  10      152.52      174.75     11.66 o 
  14   2  10       83.83       74.71     10.55 o 
  15   2  10       38.56       49.06     13.07 o 
  16   2  10      175.55      162.81     40.44 o 
  17   2  10      102.31       99.90     15.14 o 
  18   2  10       66.40       54.88     15.45 o 
 -19   3  10       58.02       52.67     12.54 o 
 -18   3  10      164.71      200.97     27.78 o 
 -17   3  10       37.46       36.39     10.81 o 
 -16   3  10      113.68      149.40     23.41 o 
 -15   3  10       17.56       16.05     10.94 o 
 -14   3  10      151.94      134.10     12.59 o 
 -13   3  10      303.23      294.04     17.31 o 
 -12   3  10      143.89      151.26     10.24 o 
 -11   3  10      262.20      235.98     26.41 o 
 -10   3  10      528.32      542.61     40.58 o 
  -9   3  10       61.73       65.60      7.47 o 
  -8   3  10     1097.26     1194.36     37.03 o 
  -7   3  10      146.30      135.63     10.23 o 
  -6   3  10      215.76      212.84     13.56 o 
  -4   3  10      314.16      327.15     18.19 o 
  -3   3  10      554.17      465.73     25.29 o 
  -2   3  10        9.64        5.60      5.14 o 
  -1   3  10      559.77      625.43     22.20 o 
   0   3  10      232.49      240.03     12.60 o 
   1   3  10      121.17      123.49      8.37 o 
   2   3  10       11.07       19.10     11.83 o 
   3   3  10       30.52       27.89      7.52 o 
   4   3  10      664.91      630.08     18.65 o 
   5   3  10       39.59       35.58      6.26 o 
   6   3  10       10.47       -1.31      8.43 o 
   7   3  10      392.97      368.26     18.24 o 
   8   3  10      254.79      254.57     16.42 o 
   9   3  10        2.76       -1.74      9.00 o 
  10   3  10       53.51       73.03      7.59 o 
  11   3  10       19.10       11.07      7.29 o 
  12   3  10       58.32       62.49      8.49 o 
  13   3  10        3.78        5.88      8.52 o 
  14   3  10       21.91       28.32      9.19 o 
  15   3  10       11.51        9.50      9.69 o 
  16   3  10       26.46       23.99     11.91 o 
 -17   4  10       57.21       76.71     29.23 o 
 -16   4  10      100.93      124.39     16.53 o 
 -15   4  10      251.95      256.23     20.22 o 
 -14   4  10        0.24        0.49     13.38 o 
 -13   4  10       37.88       31.01     15.67 o 
 -12   4  10      221.05      247.06     15.84 o 
 -11   4  10       25.34       21.05     13.05 o 
 -10   4  10      112.17       81.04     13.68 o 
  -9   4  10      713.75      789.32     38.17 o 
  -8   4  10      199.42      259.32     18.82 o 
  -7   4  10       66.61       68.23     10.68 o 
  -6   4  10       15.24        3.56      9.47 o 
  -5   4  10      421.00      481.53     25.02 o 
  -4   4  10      290.75      307.30     19.48 o 
  -3   4  10      195.92      202.87     13.84 o 
  -2   4  10       69.48      101.69     10.97 o 
  -1   4  10      142.68      128.88      9.39 o 
   0   4  10       87.88       98.39     12.41 o 
   1   4  10      208.39      153.71     15.13 o 
   2   4  10      428.86      396.38     17.82 o 
   3   4  10      625.18      722.64     29.95 o 
   4   4  10       40.20       45.85     17.57 o 
   5   4  10       29.38       24.67     10.06 o 
   6   4  10        8.67        4.25     19.39 o 
   7   4  10       24.07       14.58     10.74 o 
   8   4  10      303.25      248.39     16.76 o 
   9   4  10       29.21       24.82     18.21 o 
  10   4  10       23.28       33.56     12.75 o 
  11   4  10       53.16       65.10     11.36 o 
  12   4  10       28.48       35.44     11.58 o 
  13   4  10       19.82       14.96     12.10 o 
  14   4  10       63.67       61.41     13.50 o 
 -14   5  10        9.78       18.73     29.24 o 
 -13   5  10       28.17       24.05     26.15 o 
 -12   5  10       50.55       34.97     28.01 o 
 -11   5  10        1.34      -20.35     25.42 o 
 -10   5  10       31.43       43.45     11.97 o 
  -9   5  10        7.22        8.67     12.23 o 
  -8   5  10        5.41      -11.59     11.59 o 
  -7   5  10        2.75        2.89     11.11 o 
  -6   5  10        0.19       -2.67     10.29 o 
  -5   5  10       23.09       13.78     10.09 o 
  -4   5  10       14.73       14.77      9.83 o 
  -3   5  10        9.47       32.26     10.14 o 
  -2   5  10        8.57       17.75      9.88 o 
  -1   5  10       41.77       26.80     10.48 o 
   0   5  10       23.27       21.34     10.89 o 
   1   5  10        9.20        2.22     10.49 o 
   2   5  10       16.22       27.21     12.13 o 
   3   5  10       25.11       10.31     14.02 o 
   4   5  10        2.50       -6.55     13.00 o 
   5   5  10       16.15       21.57     16.78 o 
   6   5  10        0.57       -6.80     13.47 o 
   7   5  10        5.83        4.93     11.49 o 
   8   5  10        3.09        2.98     12.76 o 
   9   5  10       61.30       48.36     14.29 o 
  10   5  10        8.60       13.05     14.52 o 
  11   5  10       30.25       50.97     15.44 o 
  -9   6  10       19.69        0.97     26.42 o 
  -8   6  10        0.59       -9.50     11.12 o 
  -7   6  10        1.24        3.18     11.99 o 
  -6   6  10       13.56        1.86     11.56 o 
  -5   6  10       20.76       10.20     11.11 o 
  -4   6  10        1.58        6.66     10.64 o 
  -3   6  10        2.72        7.14     10.64 o 
  -2   6  10        6.92        6.84     11.10 o 
  -1   6  10       13.30        2.36     11.36 o 
   0   6  10        0.62       13.52     12.31 o 
   1   6  10        1.06       -3.36     12.63 o 
   2   6  10       46.97       64.02     13.74 o 
   3   6  10        5.99       -8.24     12.79 o 
   4   6  10        4.97        7.84     13.64 o 
   5   6  10        1.35       14.06     14.50 o 
   6   6  10        5.96        4.44     14.70 o 
  -8  -6  11        8.78       16.05     27.26 o 
  -7  -6  11       14.96       18.74     26.11 o 
  -6  -6  11       72.95       68.50     27.04 o 
  -5  -6  11        7.46       29.03     24.95 o 
  -4  -6  11       36.10       23.15     24.48 o 
  -3  -6  11        4.07       22.51     23.98 o 
  -2  -6  11       13.98       -0.12     22.61 o 
  -1  -6  11        4.29      -15.55     23.02 o 
   0  -6  11       12.67       11.77     23.27 o 
   1  -6  11        3.81      -17.58     22.34 o 
   2  -6  11       27.66       42.22     23.74 o 
 -14  -5  11        0.40       -9.97     27.67 o 
 -13  -5  11        9.46       10.45     25.36 o 
 -12  -5  11       11.90       23.53     26.84 o 
 -11  -5  11      198.57      144.71     29.91 o 
 -10  -5  11        0.80       -0.88     24.83 o 
  -9  -5  11       26.20        5.20     22.06 o 
  -8  -5  11       46.75       51.38     22.63 o 
  -7  -5  11       82.77       90.23     24.52 o 
  -6  -5  11       50.96       40.99     22.74 o 
  -5  -5  11       83.45       77.35     22.98 o 
  -4  -5  11      165.38      182.20     26.40 o 
  -3  -5  11       48.68       16.26     18.82 o 
  -2  -5  11        2.04        6.94     19.85 o 
  -1  -5  11       26.44      -15.87     19.81 o 
   0  -5  11       76.57       65.02     21.37 o 
   1  -5  11       35.95       33.22     20.90 o 
   2  -5  11       65.31       42.52     20.19 o 
   3  -5  11       60.40       55.57     20.69 o 
   4  -5  11       42.02       58.33     21.31 o 
   5  -5  11       18.49       19.22     22.04 o 
   6  -5  11        1.67      -12.33     20.37 o 
 -16  -4  11        4.63        0.43     24.74 o 
 -15  -4  11      159.15      162.31     29.69 o 
 -14  -4  11      132.23      128.30     28.58 o 
 -13  -4  11        5.36      -21.17     21.17 o 
 -12  -4  11       37.15       38.11     23.75 o 
 -11  -4  11       64.59       69.96     21.60 o 
 -10  -4  11       37.09       55.68     21.68 o 
  -9  -4  11       97.38       89.69     21.76 o 
  -8  -4  11       19.58       31.90     18.69 o 
  -7  -4  11      387.39      410.58     32.33 o 
  -6  -4  11      488.10      464.48     34.51 o 
  -5  -4  11      235.35      170.15     23.27 o 
  -4  -4  11      104.61       88.40     19.77 o 
  -3  -4  11        8.90        4.29     17.02 o 
  -2  -4  11       54.12       87.65     19.16 o 
  -1  -4  11      263.49      251.10     24.22 o 
   0  -4  11      111.73      129.51     19.30 o 
   1  -4  11      384.74      405.84     32.12 o 
   2  -4  11       96.94      100.54     19.56 o 
   3  -4  11      152.11      138.90     20.80 o 
   4  -4  11      114.15      112.69     20.03 o 
   5  -4  11      108.56       73.58     18.83 o 
   6  -4  11       27.61       37.87     18.16 o 
   7  -4  11        4.48      -11.37     17.65 o 
   8  -4  11       93.93      160.27     22.53 o 
   9  -4  11       30.08       41.68     19.69 o 
  10  -4  11       19.31       37.50     19.90 o 
 -19  -3  11       42.61        6.15     19.61 o 
 -18  -3  11       25.69       30.23     19.04 o 
 -17  -3  11      336.08      247.04     25.51 o 
 -16  -3  11        2.28       -7.32     13.57 o 
 -15  -3  11      142.92      170.52     26.30 o 
 -14  -3  11       68.19       59.93     12.80 o 
 -13  -3  11      488.30      554.01     25.94 o 
 -12  -3  11      276.71      232.54     15.98 o 
 -11  -3  11       50.06       66.17     10.81 o 
 -10  -3  11        2.14       -5.80      8.67 o 
  -9  -3  11       52.87       38.69      8.64 o 
  -8  -3  11      643.75      658.18     47.27 o 
  -7  -3  11     1224.61     1389.00     62.59 o 
  -3  -3  11      308.45      282.43     23.94 o 
  -2  -3  11      580.54      627.93     38.95 o 
  -1  -3  11       57.38       59.38     13.71 o 
   0  -3  11     2739.15     2706.52    129.23 o 
   1  -3  11       87.36      107.15     16.36 o 
   2  -3  11      408.41      345.52     26.31 o 
   3  -3  11     1627.67     1578.65     83.84 o 
   4  -3  11      429.07      471.93     31.11 o 
   5  -3  11       66.82       94.60     17.47 o 
   6  -3  11      839.81      849.62     48.80 o 
   7  -3  11        7.35       -5.51     14.76 o 
   8  -3  11      950.83      882.08     52.66 o 
   9  -3  11      204.49      268.60     24.40 o 
  10  -3  11      198.25      206.12     24.18 o 
  11  -3  11      230.66      198.11     24.40 o 
  12  -3  11      107.28      108.41     21.63 o 
  13  -3  11        2.45      -20.11     20.11 o 
 -20  -2  11       45.74       36.14     21.36 o 
 -19  -2  11       86.00       82.13     21.54 o 
 -18  -2  11       63.90       50.91     20.29 o 
 -17  -2  11       85.67       94.08     20.03 o 
 -16  -2  11      192.13      179.15     16.67 o 
 -15  -2  11       53.07       71.90     13.20 o 
 -14  -2  11       33.69       45.70     12.00 o 
 -13  -2  11      572.31      574.12     27.14 o 
 -12  -2  11      141.71      143.61     16.24 o 
 -11  -2  11      672.31      681.55     26.45 o 
 -10  -2  11       79.22       52.75     10.09 o 
  -9  -2  11      516.37      529.80     36.53 o 
  -8  -2  11      271.61      255.73     21.10 o 
  -7  -2  11      329.42      349.06     29.05 o 
  -6  -2  11     1318.25     1428.86     73.43 o 
  -5  -2  11     1303.35     1497.73     51.64 o 
  -4  -2  11       77.15       79.62      7.28 o 
  -3  -2  11      462.24      455.93     24.45 o 
  -2  -2  11      372.33      352.87     15.24 o 
  -1  -2  11     2621.13     2884.32     80.45 o 
   0  -2  11     1889.64     1870.73     45.95 o 
   1  -2  11     2672.42     2832.64     78.39 o 
   2  -2  11     2003.93     2232.71     88.01 o 
   3  -2  11      684.62      769.00     28.62 o 
   4  -2  11       28.35       26.45      6.10 o 
   5  -2  11      123.04      120.23     14.72 o 
   6  -2  11      563.18      614.43     38.63 o 
   7  -2  11      554.87      528.03     36.75 o 
   8  -2  11       99.95      119.46     17.12 o 
   9  -2  11       18.80       20.89     15.16 o 
  10  -2  11      155.84      158.14     20.59 o 
  11  -2  11       12.43        7.49     16.63 o 
  12  -2  11       10.48        4.06     17.90 o 
  13  -2  11       80.24       94.67     22.28 o 
  14  -2  11      229.68      184.79     26.19 o 
  15  -2  11       24.26       50.87     22.66 o 
  16  -2  11        4.98       12.61     23.29 o 
 -21  -1  11       29.12       -6.00     22.54 o 
 -20  -1  11       71.07       88.80     22.83 o 
 -19  -1  11      842.53      888.41     34.53 o 
 -18  -1  11        3.14       10.79     13.96 o 
 -17  -1  11      328.46      326.41     16.94 o 
 -16  -1  11      670.99      697.11     43.15 o 
 -15  -1  11       52.75       41.71      9.01 o 
 -14  -1  11     1555.63     1628.22     44.99 o 
 -13  -1  11     1792.70     1727.55     46.75 o 
 -12  -1  11      259.89      273.16     11.68 o 
 -11  -1  11     2096.80     2194.48     50.75 o 
 -10  -1  11      185.25      148.07      6.43 o 
  -9  -1  11       46.07       38.27      5.01 o 
  -8  -1  11     6858.59     7126.01    152.87 o 
  -7  -1  11     6339.08     6578.86    142.13 o 
  -6  -1  11     7612.96     8592.32    186.42 o 
  -5  -1  11     2431.41     2286.84     62.18 o 
  -4  -1  11      249.59      183.25      8.49 o 
  -3  -1  11      359.86      237.33      7.96 o 
  -2  -1  11     4168.42     4042.73     83.65 o 
  -1  -1  11      766.29      728.45     16.88 o 
   0  -1  11    16898.40    17724.80    366.16 o 
   1  -1  11    16918.66    17918.40    521.86 o 
   2  -1  11     1854.15     1997.95     51.96 o 
   3  -1  11      356.40      329.51     10.53 o 
   4  -1  11     2954.45     2989.75     64.41 o 
   5  -1  11      193.15      194.02      8.43 o 
   6  -1  11     1586.20     1498.10     37.94 o 
   7  -1  11      318.08      319.01     14.63 o 
   8  -1  11     1526.74     1599.26     51.33 o 
   9  -1  11     1667.80     1699.26     55.84 o 
  10  -1  11      126.92      123.38      9.68 o 
  11  -1  11      222.88      239.96     16.40 o 
  12  -1  11     1453.54     1621.29     66.21 o 
  13  -1  11       18.21       23.43     10.15 o 
  14  -1  11        1.64       16.98     10.72 o 
  15  -1  11      145.80      168.35     13.80 o 
  16  -1  11        2.60        0.61     22.50 o 
  17  -1  11      181.18      213.77     29.57 o 
  18  -1  11       92.68      114.83     28.04 o 
 -21   0  11        0.72       -3.94     17.41 o 
 -20   0  11       20.60       12.28     13.39 o 
 -19   0  11       12.85       11.93     12.30 o 
 -18   0  11       95.05       85.81     12.54 o 
 -17   0  11      211.59      203.63     14.60 o 
 -16   0  11       27.24       47.02     12.59 o 
 -15   0  11      134.47      162.31      8.76 o 
 -14   0  11       31.25       17.02      6.40 o 
 -13   0  11       27.02       38.00      5.60 o 
 -12   0  11      132.21      146.19      7.73 o 
 -11   0  11      170.83      170.81      8.92 o 
 -10   0  11      484.76      495.27     13.77 o 
  -9   0  11      803.82      694.05     17.42 o 
  -8   0  11       36.32       26.28      4.90 o 
  -7   0  11      748.12      588.37     17.47 o 
  -6   0  11       51.93       73.59      7.43 o 
  -5   0  11       37.49       54.68      4.08 o 
  -4   0  11      202.34      195.17      7.70 o 
  -3   0  11      223.15      217.48     12.06 o 
  -2   0  11      759.42      560.41     19.57 o 
  -1   0  11      947.63      704.72     23.60 o 
   0   0  11      371.77      278.15     12.26 o 
   1   0  11      405.74      304.66     12.93 o 
   2   0  11        4.98       11.33      4.99 o 
   3   0  11      107.37      109.76      7.64 o 
   4   0  11       88.94       79.70      9.86 o 
   5   0  11      166.98      147.97     12.04 o 
   6   0  11      338.69      328.27     25.33 o 
   7   0  11       30.90       23.32     11.99 o 
   8   0  11       17.22       13.75     14.07 o 
   9   0  11      108.17      127.00     17.36 o 
  10   0  11        0.32        3.71     11.72 o 
  11   0  11        0.58       -3.92      9.24 o 
  12   0  11       42.13       44.72     12.62 o 
  13   0  11       44.00       52.52     11.49 o 
  14   0  11       53.55       84.66     18.18 o 
  15   0  11        2.12      -10.11     13.68 o 
  16   0  11       15.20       11.91     11.00 o 
  17   0  11        0.15      -17.37     19.75 o 
  18   0  11        0.12      -14.51     18.97 o 
 -21   1  11       29.24       12.73     13.19 o 
 -20   1  11       77.89      103.45     13.50 o 
 -19   1  11      891.32      950.43     33.08 o 
 -18   1  11        1.22        4.75      9.61 o 
 -17   1  11      290.60      328.82     26.70 o 
 -16   1  11      740.78      736.69     29.38 o 
 -15   1  11       41.95       42.47      8.52 o 
 -14   1  11     1601.78     1684.03     43.54 o 
 -13   1  11     1735.31     1745.34     60.69 o 
 -12   1  11      174.01      167.65      9.64 o 
 -11   1  11     2154.13     2258.11     55.89 o 
 -10   1  11      122.80      101.76      5.95 o 
  -9   1  11       92.35       65.23      4.82 o 
  -8   1  11     6947.74     7201.09    135.04 o 
  -7   1  11     6570.11     6738.88    125.58 o 
  -6   1  11     8128.74     8930.85    181.18 o 
  -5   1  11     2737.86     2575.24     59.63 o 
  -4   1  11      303.28      220.26     11.15 o 
  -2   1  11     3772.95     3721.15     94.49 o 
  -1   1  11      800.31      765.87     19.61 o 
   0   1  11    16696.45    17873.17    426.65 o 
   1   1  11    17543.61    18974.38    444.69 o 
   2   1  11     2149.80     2234.91     52.33 o 
   4   1  11     3210.31     3222.16     75.71 o 
   5   1  11      211.62      212.18      9.12 o 
   6   1  11     1507.17     1482.04     38.22 o 
   7   1  11      326.96      324.66     14.31 o 
   8   1  11     1472.72     1606.41     41.18 o 
   9   1  11     1756.59     1789.33     44.98 o 
  10   1  11      102.84      102.94      7.98 o 
  11   1  11      179.34      204.26     11.27 o 
  12   1  11     1580.95     1651.71     54.24 o 
  13   1  11       27.66       32.60     11.03 o 
  14   1  11       13.45       25.74     12.51 o 
  15   1  11      140.88      151.72     15.13 o 
  16   1  11        3.27       26.60     13.41 o 
  17   1  11      198.40      180.22     19.15 o 
  18   1  11       78.63       99.43     28.98 o 
 -20   2  11       48.05       16.50     11.99 o 
 -19   2  11       66.59       50.98     11.65 o 
 -18   2  11       60.00       59.31     10.87 o 
 -17   2  11      114.48      110.12     11.96 o 
 -16   2  11      229.30      212.46     12.08 o 
 -15   2  11       32.45       58.62      9.25 o 
 -14   2  11       16.36       34.84      8.42 o 
 -13   2  11      632.60      621.26     20.12 o 
 -12   2  11      141.51      131.64      8.36 o 
 -11   2  11      562.52      578.38     18.08 o 
 -10   2  11      116.84      129.20      7.03 o 
  -9   2  11      616.05      644.47     17.53 o 
  -8   2  11      248.43      235.95      9.20 o 
  -7   2  11      437.11      453.41     15.85 o 
  -6   2  11     1399.79     1515.76     37.31 o 
  -5   2  11     1381.72     1521.13     37.62 o 
  -4   2  11       44.97       49.94      4.32 o 
  -3   2  11      432.45      433.05     11.00 o 
  -2   2  11      447.61      399.95     11.98 o 
  -1   2  11     2960.50     3143.29     63.27 o 
   0   2  11     1516.32     1581.47     31.90 o 
   1   2  11     2980.66     3018.18     54.87 o 
   2   2  11     2091.83     2247.06     42.14 o 
   3   2  11      726.53      793.78     16.24 o 
   4   2  11       14.06       10.87      4.12 o 
   5   2  11      131.40      110.42      5.82 o 
   6   2  11      656.09      672.01     16.81 o 
   7   2  11      622.19      626.43     16.07 o 
   8   2  11       81.21       71.66      6.42 o 
   9   2  11       39.36       28.55      6.29 o 
  10   2  11      183.43      179.04     10.47 o 
  11   2  11       14.34        5.14      8.05 o 
  12   2  11        6.41       -1.72      8.47 o 
  13   2  11      106.01       90.26     10.57 o 
  14   2  11      270.27      248.97     16.13 o 
  15   2  11       27.07       40.33     13.03 o 
  16   2  11        6.39       -6.74     13.50 o 
  17   2  11        1.53       11.67     24.36 o 
 -19   3  11       33.37       24.88     12.30 o 
 -18   3  11       30.05       38.33     11.69 o 
 -17   3  11      322.62      306.81     15.04 o 
 -16   3  11        2.80        9.88     15.51 o 
 -15   3  11      135.36      168.90     11.40 o 
 -14   3  11       86.85       98.22      9.48 o 
 -13   3  11      502.75      586.50     25.06 o 
 -12   3  11      312.08      281.46     23.41 o 
 -11   3  11      114.67      134.60     29.75 o 
 -10   3  11       26.41       13.64      7.72 o 
  -9   3  11       68.65       35.34      7.28 o 
  -8   3  11      636.17      650.88     22.08 o 
  -7   3  11     1119.47     1321.38     40.37 o 
  -6   3  11      438.55      408.17     20.46 o 
  -5   3  11     2004.57     1972.64     80.72 o 
  -4   3  11      384.44      381.42     21.26 o 
  -3   3  11      323.76      301.24     18.53 o 
  -2   3  11      647.17      639.84     33.05 o 
  -1   3  11       57.39       43.43     10.33 o 
   0   3  11     2702.84     2718.33    127.14 o 
   1   3  11      173.16      187.39     16.09 o 
   2   3  11      306.90      259.93     19.08 o 
   3   3  11     1769.43     1752.92     43.40 o 
   4   3  11      373.59      418.74     23.03 o 
   5   3  11       93.93      107.80      7.95 o 
   6   3  11      868.97      864.71     24.95 o 
   7   3  11        0.83       -7.60      7.60 o 
   8   3  11      971.96      926.15     26.85 o 
   9   3  11      195.22      225.56      9.70 o 
  10   3  11      225.25      241.31     10.26 o 
  11   3  11      241.20      219.46     10.45 o 
  12   3  11       93.85       96.82      9.15 o 
  13   3  11        3.02        9.70      9.46 o 
  14   3  11      140.00      135.93     10.67 o 
  15   3  11       65.64       83.10     12.53 o 
  16   3  11       11.96        8.06     16.95 o 
 -17   4  11       12.93       14.69     17.75 o 
 -16   4  11        3.82        4.92     14.72 o 
 -15   4  11      163.80      142.40     16.98 o 
 -14   4  11      141.57      113.59     15.27 o 
 -13   4  11        6.75        0.97     18.21 o 
 -12   4  11       33.25       35.77      9.42 o 
 -11   4  11       51.34       26.45     13.67 o 
 -10   4  11       25.60       19.00     12.45 o 
  -9   4  11       71.45       71.84     12.86 o 
  -8   4  11       22.32       31.44     11.30 o 
  -7   4  11      373.98      370.82     23.28 o 
  -6   4  11      532.42      491.32     25.87 o 
  -5   4  11      228.77      224.30     15.35 o 
  -4   4  11      116.07      106.56     11.86 o 
  -3   4  11       11.14        6.79      9.40 o 
  -2   4  11       31.01       33.86      9.39 o 
  -1   4  11      208.49      237.35     13.05 o 
   0   4  11      125.99      156.37     10.56 o 
   1   4  11      380.45      394.01     17.59 o 
   2   4  11      120.64      126.83     10.73 o 
   3   4  11      151.94      119.20     31.29 o 
   4   4  11      107.89      103.71     21.61 o 
   5   4  11      109.57       96.76     11.36 o 
   6   4  11       33.55       42.65     19.83 o 
   7   4  11        4.15        4.48     10.97 o 
   8   4  11      100.76      137.30     14.07 o 
   9   4  11       22.61       19.38     12.42 o 
  10   4  11       16.17        9.67      9.99 o 
  11   4  11        8.44       11.61     15.06 o 
  12   4  11        1.77       -0.83     11.20 o 
  13   4  11       25.77        3.57     12.14 o 
  14   4  11       39.58       44.41     16.87 o 
 -14   5  11        1.23       -4.17     29.18 o 
 -13   5  11        7.67      -25.47     25.47 o 
 -12   5  11        9.23       20.85     27.70 o 
 -11   5  11      198.76      153.59     15.47 o 
 -10   5  11        0.98       10.97     13.71 o 
  -9   5  11       23.93       24.29     13.06 o 
  -8   5  11       52.33       33.64     12.36 o 
  -7   5  11       90.44      114.42     14.01 o 
  -6   5  11       50.46       31.27     11.44 o 
  -5   5  11       76.82       63.39     11.95 o 
  -4   5  11      182.72      201.65     15.30 o 
  -3   5  11       40.32       36.26     10.76 o 
  -2   5  11        3.73        9.75     10.65 o 
  -1   5  11       21.92       13.21     10.92 o 
   0   5  11       70.76       76.94     12.82 o 
   1   5  11       36.06       37.03     11.98 o 
   2   5  11       70.20       37.05     12.21 o 
   3   5  11       68.86       73.07     11.43 o 
   4   5  11       49.31       56.27     11.67 o 
   5   5  11       16.91       14.57     11.29 o 
   6   5  11        5.49        2.46     11.71 o 
   7   5  11        2.41       -9.59     11.86 o 
   8   5  11       32.28       12.67     12.84 o 
   9   5  11        4.29      -13.08     13.08 o 
  10   5  11        5.14        3.46     32.45 o 
  11   5  11       11.16        9.58     14.91 o 
  -8   6  11        5.71       -4.73     12.39 o 
  -7   6  11       17.42        4.56     12.40 o 
  -6   6  11       71.25       69.54     13.20 o 
  -5   6  11        7.01       15.90     11.71 o 
  -4   6  11       36.25       21.58     11.72 o 
  -3   6  11        4.65       -4.89     11.25 o 
  -2   6  11       15.88       21.66     12.14 o 
  -1   6  11        2.28       -0.86     11.86 o 
   0   6  11       14.21       30.41     12.98 o 
   1   6  11        3.35       -0.28     12.85 o 
   2   6  11       25.83       58.16     14.42 o 
   3   6  11        1.32       10.58     13.90 o 
   4   6  11        3.05       18.96     14.39 o 
   5   6  11       16.97       11.66     15.03 o 
  -7  -6  12       50.04       79.31     28.62 o 
  -6  -6  12        1.19       -9.74     25.00 o 
  -5  -6  12        3.74       15.96     25.07 o 
  -4  -6  12       26.02       25.65     25.48 o 
  -3  -6  12       23.39        2.75     21.47 o 
  -2  -6  12       15.09        7.66     24.03 o 
  -1  -6  12        2.04      -12.85     23.97 o 
   0  -6  12        5.94      -22.43     23.13 o 
   1  -6  12       13.14       29.76     24.59 o 
   2  -6  12       41.91       14.15     25.58 o 
   3  -6  12        3.46       38.31     24.13 o 
 -13  -5  12        3.88       -4.14     25.34 o 
 -12  -5  12        4.27       -2.81     26.40 o 
 -11  -5  12       37.07       37.25     26.81 o 
 -10  -5  12       16.08       15.77     25.38 o 
  -9  -5  12       18.45        5.88     24.32 o 
  -8  -5  12      297.21      270.53     30.08 o 
  -7  -5  12       63.89       50.32     22.30 o 
  -6  -5  12        4.96       -5.56     21.03 o 
  -5  -5  12        3.32      -20.40     20.40 o 
  -4  -5  12       11.99        6.34     21.52 o 
  -3  -5  12       99.21      107.65     23.56 o 
  -2  -5  12        8.48       -5.06     19.91 o 
  -1  -5  12       35.45       50.20     21.57 o 
   0  -5  12       58.69       31.21     19.32 o 
   1  -5  12       10.12        0.50     20.39 o 
   2  -5  12        6.15       -1.06     19.64 o 
   3  -5  12       11.69        3.55     19.96 o 
   4  -5  12        5.38       -1.24     20.78 o 
   5  -5  12       19.25       12.13     21.38 o 
   6  -5  12        5.97        3.28     22.24 o 
 -17  -4  12       27.06       28.67     28.77 o 
 -16  -4  12       60.97       71.46     26.17 o 
 -15  -4  12       11.67        0.44     25.72 o 
 -14  -4  12        2.45       33.69     25.46 o 
 -13  -4  12      114.23       94.12     26.44 o 
 -12  -4  12        0.87      -20.21     20.21 o 
 -11  -4  12       17.97       17.16     22.25 o 
 -10  -4  12       84.59       93.20     21.45 o 
  -9  -4  12      135.04      132.60     22.52 o 
  -8  -4  12      254.42      212.28     26.40 o 
  -7  -4  12       14.15       18.23     19.43 o 
  -6  -4  12       92.33      112.70     21.70 o 
  -5  -4  12      885.11      794.60     46.83 o 
  -4  -4  12      143.41      119.65     20.49 o 
  -3  -4  12        5.20       21.20     16.76 o 
  -2  -4  12      289.76      258.65     25.14 o 
  -1  -4  12       30.95       -7.20     17.11 o 
   0  -4  12       61.98      101.26     18.52 o 
   1  -4  12       26.95       16.53     17.44 o 
   2  -4  12       84.14       93.27     19.23 o 
   3  -4  12      361.43      332.68     28.76 o 
   4  -4  12      105.64      108.36     20.46 o 
   5  -4  12       51.65       61.61     18.90 o 
   6  -4  12       40.32       43.43     18.73 o 
   7  -4  12       40.72       36.06     20.04 o 
   8  -4  12      229.65      262.63     27.24 o 
   9  -4  12       25.31        6.87     19.42 o 
  10  -4  12      125.05      142.99     23.91 o 
 -19  -3  12       10.32       -5.83     20.54 o 
 -18  -3  12       11.40      -12.20     18.12 o 
 -17  -3  12       84.57       62.43     18.06 o 
 -16  -3  12       13.89        9.72     14.03 o 
 -15  -3  12        1.76       -3.85     13.11 o 
 -14  -3  12      268.75      275.54     17.76 o 
 -13  -3  12       34.73        9.45     11.67 o 
 -12  -3  12       11.02       25.71     10.94 o 
 -11  -3  12        0.48       12.44      9.82 o 
 -10  -3  12      193.46      194.65     15.19 o 
  -9  -3  12      450.36      415.10     19.97 o 
  -8  -3  12       15.87       19.07      7.94 o 
  -7  -3  12      198.82      211.49     12.88 o 
  -6  -3  12      211.00      217.48     12.55 o 
  -3  -3  12      218.72      213.98     21.12 o 
  -2  -3  12      387.88      359.90     26.72 o 
  -1  -3  12      125.32       99.09     16.22 o 
   0  -3  12       90.55       91.10     16.55 o 
   1  -3  12      337.11      368.61     29.02 o 
   2  -3  12       24.24       25.87     14.73 o 
   3  -3  12       22.76       27.26     14.99 o 
   4  -3  12       34.19       45.77     15.98 o 
   5  -3  12      342.40      352.77     27.24 o 
   6  -3  12      251.24      259.29     24.34 o 
   7  -3  12       64.67       46.64     16.90 o 
   8  -3  12       31.99       46.84     17.89 o 
   9  -3  12       10.31       10.54     17.43 o 
  10  -3  12        2.88      -17.66     17.66 o 
  11  -3  12       19.94       30.74     19.22 o 
  12  -3  12       15.55      -20.19     20.19 o 
  13  -3  12       75.62       59.67     22.03 o 
 -20  -2  12       20.28       41.67     22.79 o 
 -19  -2  12      115.50       83.48     23.13 o 
 -18  -2  12        1.38       -0.96     19.52 o 
 -17  -2  12      625.55      596.71     40.00 o 
 -16  -2  12      377.04      333.43     20.15 o 
 -15  -2  12      690.48      730.11     33.15 o 
 -14  -2  12        6.99       -2.16     11.73 o 
 -13  -2  12       89.71       82.17     12.45 o 
 -12  -2  12     1067.05     1168.45     43.30 o 
 -11  -2  12      165.80      133.49     12.47 o 
 -10  -2  12     1007.69     1006.52     38.59 o 
  -9  -2  12     2310.15     2303.21    112.39 o 
  -8  -2  12      752.51      712.13     41.64 o 
  -7  -2  12     2612.04     2675.16    127.02 o 
  -6  -2  12      273.39      282.04     24.41 o 
  -5  -2  12       18.47       10.78     12.09 o 
  -4  -2  12     5331.18     5553.53    175.04 o 
  -3  -2  12      152.78      166.67     12.66 o 
  -2  -2  12       60.73       66.96      6.34 o 
  -1  -2  12     1208.66     1199.09     33.03 o 
   0  -2  12      622.06      677.74     20.08 o 
   1  -2  12     6022.12     6169.00    163.34 o 
   2  -2  12     1503.79     1606.56     44.67 o 
   3  -2  12       11.23        8.67      5.94 o 
   4  -2  12      899.00      866.54     48.64 o 
   5  -2  12       37.42       35.79     13.60 o 
   6  -2  12      180.39      179.69     19.02 o 
   7  -2  12      811.26      812.03     43.48 o 
   8  -2  12      101.80      110.17     17.88 o 
   9  -2  12     2360.25     2321.31    108.90 o 
  10  -2  12      220.61      219.24     23.43 o 
  11  -2  12       53.23       19.67     18.65 o 
  12  -2  12      223.23      255.06     26.20 o 
  13  -2  12      128.00      108.43     22.86 o 
  14  -2  12       37.52        8.78     22.75 o 
  15  -2  12      135.48      146.63     26.43 o 
  16  -2  12       30.16       26.95     24.33 o 
  17  -2  12       90.85      103.42     27.47 o 
 -21  -1  12       23.60      -21.61     21.61 o 
 -20  -1  12       24.98        2.37     22.05 o 
 -19  -1  12       11.54        5.93     11.72 o 
 -18  -1  12       11.47       31.04     11.15 o 
 -17  -1  12       74.69       81.74     11.69 o 
 -16  -1  12      196.99      233.05     14.12 o 
 -15  -1  12      150.24      154.78     10.27 o 
 -14  -1  12       78.15       82.97      8.85 o 
 -13  -1  12       96.46       97.78      8.43 o 
 -12  -1  12       61.63       70.47     10.81 o 
 -11  -1  12      580.10      550.18     18.41 o 
 -10  -1  12      960.70      969.95     28.60 o 
  -9  -1  12      322.65      324.03     13.44 o 
  -8  -1  12     2629.93     2832.33     61.34 o 
  -7  -1  12      913.98      915.85     20.85 o 
  -6  -1  12     2134.65     2145.71     41.27 o 
  -5  -1  12      400.98      423.83      9.54 o 
  -4  -1  12      107.80      114.11      5.01 o 
  -3  -1  12      780.24      764.14     18.22 o 
  -2  -1  12      838.46      860.21     22.30 o 
  -1  -1  12      536.19      459.31     33.71 o 
   0  -1  12    11109.10    12069.68    359.69 o 
   1  -1  12      650.43      704.94     30.15 o 
   2  -1  12     2450.68     2666.99    107.43 o 
   3  -1  12      248.04      239.38      9.18 o 
   4  -1  12      219.21      256.62     10.14 o 
   5  -1  12       66.13       53.77      5.43 o 
   6  -1  12       72.71       77.97      7.03 o 
   7  -1  12     1456.68     1458.74     46.52 o 
   8  -1  12     1342.38     1461.54     47.05 o 
   9  -1  12      508.74      523.66     20.60 o 
  10  -1  12       27.39       26.74      8.36 o 
  11  -1  12       20.15        9.12      8.90 o 
  12  -1  12       75.15       81.45     10.75 o 
  13  -1  12        4.52       -5.73     10.15 o 
  14  -1  12      377.63      365.98     19.46 o 
  15  -1  12      143.26      130.27     13.33 o 
  16  -1  12      203.25      197.16     28.59 o 
  17  -1  12       21.97       22.98     24.65 o 
 -21   0  12      388.87      399.57     27.63 o 
 -20   0  12      118.12      118.37     42.12 o 
 -19   0  12       68.23       52.18     13.62 o 
 -18   0  12     1001.42     1044.94     38.56 o 
 -17   0  12      284.59      266.12     12.80 o 
 -16   0  12      306.11      372.98     15.71 o 
 -15   0  12      647.57      669.54     25.16 o 
 -14   0  12      776.69      797.58     18.74 o 
 -13   0  12     2051.20     2165.98     49.85 o 
 -12   0  12        4.01       10.85      5.93 o 
 -11   0  12     6007.96     6068.37    130.22 o 
 -10   0  12     9089.49     9697.51    206.61 o 
  -9   0  12      216.70      177.30      7.30 o 
  -8   0  12     2951.21     3643.55     93.10 o 
  -7   0  12     1060.84     1106.08     29.97 o 
  -6   0  12     1899.17     1609.26     42.09 o 
  -5   0  12     2458.45     2614.83     66.84 o 
  -4   0  12       36.72       18.20      4.07 o 
  -3   0  12     6297.21     6071.73    146.37 o 
  -2   0  12    12261.28    13541.88    324.86 o 
  -1   0  12      285.56      237.17      9.03 o 
   0   0  12     1561.36     1358.44     34.34 o 
   1   0  12      519.80      517.87     14.81 o 
   2   0  12    11014.55    11798.99    353.65 o 
   3   0  12     2640.56     2937.03     90.00 o 
   4   0  12     1024.79     1164.04     30.33 o 
   5   0  12     2965.91     3009.54    122.96 o 
   8   0  12      273.36      217.89     21.17 o 
   9   0  12      150.89      167.87     11.22 o 
  10   0  12     2868.04     3029.45     94.52 o 
  11   0  12      321.86      357.26     25.61 o 
  12   0  12       16.30       15.61     10.34 o 
  13   0  12     1599.96     1563.04     52.38 o 
  14   0  12      324.30      327.60     22.52 o 
  15   0  12      224.99      246.40     17.07 o 
  16   0  12       42.25       36.32     13.91 o 
  17   0  12        0.99      -13.85     13.85 o 
  18   0  12      125.51      143.27     18.69 o 
 -21   1  12       19.27       13.35     13.17 o 
 -20   1  12       20.05       22.91     12.44 o 
 -19   1  12       14.44       20.91     11.84 o 
 -18   1  12       19.35       22.46      9.88 o 
 -17   1  12       67.07       66.28     10.02 o 
 -16   1  12      191.81      211.64     24.39 o 
 -15   1  12      126.42      139.03     10.40 o 
 -14   1  12      108.19      113.23      9.26 o 
 -13   1  12       72.92       73.93      7.33 o 
 -12   1  12       46.34       40.13      7.27 o 
 -11   1  12      588.27      573.66     15.24 o 
 -10   1  12      988.67     1052.33     24.03 o 
  -9   1  12      303.02      290.72     10.05 o 
  -8   1  12     2574.43     2794.27     61.09 o 
  -7   1  12      805.57      836.17     18.11 o 
  -6   1  12     2067.28     2131.26     45.35 o 
  -5   1  12      348.90      374.47     10.42 o 
  -4   1  12       95.99      106.79      5.46 o 
  -3   1  12      807.39      800.53     20.73 o 
  -2   1  12      828.11      856.69     22.39 o 
  -1   1  12      560.11      473.37     17.25 o 
   0   1  12    10982.31    11937.72    288.20 o 
   1   1  12      554.07      610.11     22.52 o 
   2   1  12     2366.92     2628.91     64.87 o 
   3   1  12      215.48      225.19      9.45 o 
   4   1  12      247.02      283.95     10.88 o 
   5   1  12       80.42       81.06      7.41 o 
   6   1  12       38.95       41.26      6.16 o 
   7   1  12     1389.01     1417.08     43.77 o 
   8   1  12     1340.82     1429.11     44.56 o 
   9   1  12      480.87      491.96     17.22 o 
  10   1  12       28.87       26.91      6.80 o 
  11   1  12       22.54       14.66      8.31 o 
  12   1  12       74.34       75.96     12.14 o 
  13   1  12       13.27       37.00     11.95 o 
  14   1  12      357.08      309.30     21.94 o 
  15   1  12      131.53      127.27     14.44 o 
  16   1  12      193.23      180.52     16.73 o 
  17   1  12       19.51        7.02     13.89 o 
  18   1  12       28.71       26.31     17.33 o 
 -20   2  12       27.27       57.40     12.69 o 
 -19   2  12      110.28      101.65     12.23 o 
 -18   2  12        6.40       12.80     10.58 o 
 -17   2  12      594.12      618.70     21.66 o 
 -16   2  12      329.20      289.74     13.92 o 
 -15   2  12      743.18      817.97     24.77 o 
 -14   2  12       15.80       16.84      8.32 o 
 -13   2  12       90.46       72.29      7.85 o 
 -12   2  12     1111.01     1180.30     30.67 o 
 -11   2  12      173.19      174.82      8.58 o 
 -10   2  12     1074.37     1040.14     26.84 o 
  -9   2  12     2213.91     2331.54     55.65 o 
  -8   2  12      685.04      712.95     22.13 o 
  -7   2  12     2672.36     2660.11     77.26 o 
  -6   2  12      269.60      281.18      9.87 o 
  -5   2  12       12.68        9.42      3.88 o 
  -4   2  12     5125.14     5293.12    130.05 o 
  -3   2  12      120.05      144.19      6.18 o 
  -2   2  12      104.38      111.93      5.36 o 
  -1   2  12     1127.87     1162.94     25.76 o 
   0   2  12      603.38      655.48     15.82 o 
   1   2  12     6078.59     6240.82    149.97 o 
   2   2  12     1537.26     1659.88     41.10 o 
   3   2  12       44.04       39.93      4.45 o 
   4   2  12      881.55      909.22     21.05 o 
   5   2  12       51.15       39.63      5.19 o 
   6   2  12      182.93      167.96      7.43 o 
   7   2  12      738.84      760.29     22.43 o 
   8   2  12       92.23       80.93      7.88 o 
   9   2  12     2256.50     2191.56     56.65 o 
  10   2  12      236.03      226.45     11.41 o 
  11   2  12       63.62       83.61     11.75 o 
  12   2  12      216.62      234.43     12.79 o 
  13   2  12      132.51      125.45     11.24 o 
  14   2  12       30.86       39.19     12.97 o 
  15   2  12      143.70      143.27     20.57 o 
  16   2  12       37.84       41.57     14.95 o 
  17   2  12       81.46       62.05     15.46 o 
 -19   3  12        9.22       15.90     13.62 o 
 -18   3  12       13.16       15.85     12.61 o 
 -17   3  12       88.46      103.94     11.97 o 
 -16   3  12       18.49        5.84     10.27 o 
 -15   3  12        5.04        3.44      9.32 o 
 -14   3  12      223.84      240.91     13.75 o 
 -13   3  12       27.03       21.41      7.11 o 
 -12   3  12       24.41       11.09      9.16 o 
 -11   3  12        0.45        8.02      8.47 o 
 -10   3  12      180.66      185.84     10.89 o 
  -9   3  12      454.24      393.84     21.02 o 
  -8   3  12       26.52       27.30      8.10 o 
  -7   3  12      199.47      211.89     13.98 o 
  -6   3  12      131.62      149.73      8.67 o 
  -5   3  12       95.81       92.80      8.57 o 
  -4   3  12      150.28      148.91      9.73 o 
  -3   3  12      206.49      197.32     15.76 o 
  -2   3  12      328.56      337.93     21.70 o 
  -1   3  12      130.34      143.29     13.39 o 
   0   3  12      103.03      103.23     16.48 o 
   1   3  12      357.97      365.75     16.17 o 
   2   3  12        7.31        6.33      5.63 o 
   3   3  12       25.10       32.00      6.07 o 
   4   3  12       33.04       49.67      6.89 o 
   5   3  12      315.33      317.39     13.69 o 
   6   3  12      227.53      273.19     12.50 o 
   7   3  12       43.57       33.36      8.16 o 
   8   3  12       24.95       37.70      6.76 o 
   9   3  12        3.14        8.94      6.90 o 
  10   3  12        1.84       -6.98      6.98 o 
  11   3  12       20.23        8.03      7.69 o 
  12   3  12       18.64       21.46     10.54 o 
  13   3  12       63.70       73.87      9.38 o 
  14   3  12      101.47       90.88     11.86 o 
  15   3  12       11.39        6.91     13.76 o 
 -17   4  12       32.41       35.93     16.77 o 
 -16   4  12       66.48       36.96     16.08 o 
 -15   4  12       11.50       16.06     15.13 o 
 -14   4  12        8.39       14.71     12.81 o 
 -13   4  12      120.08      112.40     14.56 o 
 -12   4  12        1.55       -2.07      9.76 o 
 -11   4  12       11.29       21.12     13.88 o 
 -10   4  12       61.36       71.67     14.26 o 
  -9   4  12      131.83      155.43     15.36 o 
  -8   4  12      250.94      208.39     16.65 o 
  -7   4  12       17.59       17.49     11.14 o 
  -6   4  12       73.09      114.14     12.74 o 
  -5   4  12      839.71      775.88     36.91 o 
  -4   4  12      171.62      143.51     13.10 o 
  -3   4  12       12.84       34.72     10.11 o 
  -2   4  12      242.42      222.99     15.89 o 
  -1   4  12       50.96       52.05      8.27 o 
   0   4  12       65.69       73.01      9.50 o 
   1   4  12       17.22       21.88     11.00 o 
   2   4  12       51.72       62.87      9.97 o 
   3   4  12      336.98      345.91     17.50 o 
   4   4  12      123.40       89.52     17.53 o 
   5   4  12       44.02       72.55     11.38 o 
   6   4  12       37.98       32.12     11.06 o 
   7   4  12       51.41       57.72     12.12 o 
   8   4  12      234.84      261.93     17.63 o 
   9   4  12       26.80       35.64     10.07 o 
  10   4  12      107.72      133.96     12.25 o 
  11   4  12        6.37        7.56     10.78 o 
  12   4  12        6.27       -5.66     11.32 o 
  13   4  12       37.69       33.48     12.36 o 
 -13   5  12        4.55       34.41     27.11 o 
 -12   5  12        5.28        4.56     27.41 o 
 -11   5  12       36.28       45.06     14.73 o 
 -10   5  12       15.42        7.87     12.96 o 
  -9   5  12       15.54       16.68     13.20 o 
  -8   5  12      269.81      264.80     19.49 o 
  -7   5  12       51.33       42.91     12.38 o 
  -6   5  12        7.99        6.84     11.37 o 
  -5   5  12        3.90      -11.13     11.13 o 
  -4   5  12       10.87        5.90     10.73 o 
  -3   5  12       95.15       97.69     13.04 o 
  -2   5  12        6.66        8.55     11.02 o 
  -1   5  12       30.11       53.88     12.61 o 
   0   5  12       51.03       37.12     12.05 o 
   1   5  12        8.35       10.79     12.04 o 
   2   5  12        4.90       21.05     11.87 o 
   3   5  12        9.10       -9.64     10.29 o 
   4   5  12        2.65        3.19     11.72 o 
   5   5  12       18.50       20.51     11.70 o 
   6   5  12        7.82       24.92     12.43 o 
   7   5  12        6.08        8.26     13.11 o 
   8   5  12       21.45       28.51     13.83 o 
   9   5  12       31.35        1.88     29.77 o 
  10   5  12        7.46       27.66     17.83 o 
  -7   6  12       48.37       53.92     14.02 o 
  -6   6  12        1.54       -4.15     12.69 o 
  -5   6  12        3.04       -3.71     11.87 o 
  -4   6  12       20.49       39.42     12.45 o 
  -3   6  12       19.99       11.72     11.87 o 
  -2   6  12       16.24       -5.04     12.30 o 
  -1   6  12        3.67       -9.70     12.49 o 
   0   6  12        5.86       -5.60     13.02 o 
   1   6  12       15.18       11.01     13.87 o 
   2   6  12       43.68       65.41     14.75 o 
   3   6  12        2.50        0.11     14.44 o 
   4   6  12        2.69       23.02     15.26 o 
  -6  -6  13       62.29       47.39     25.47 o 
  -5  -6  13       19.63        0.99     23.24 o 
  -4  -6  13        0.70        2.75     24.80 o 
  -3  -6  13        1.50       24.84     25.55 o 
  -2  -6  13        2.99       13.15     25.26 o 
  -1  -6  13        8.17       -1.42     24.59 o 
   0  -6  13        1.48        1.78     24.20 o 
   1  -6  13        4.53       -4.14     24.30 o 
   2  -6  13        1.50       28.24     24.62 o 
   3  -6  13        2.42       -9.74     25.37 o 
 -13  -5  13       10.25        8.83     27.71 o 
 -12  -5  13        7.28        9.67     27.03 o 
 -11  -5  13       10.70       16.88     26.62 o 
 -10  -5  13       22.72       15.73     25.96 o 
  -9  -5  13       36.39       21.05     24.47 o 
  -8  -5  13        4.90       25.81     22.66 o 
  -7  -5  13       14.73       12.78     21.17 o 
  -6  -5  13       10.42        9.04     22.25 o 
  -5  -5  13       14.71        8.44     22.18 o 
  -4  -5  13       14.94      -21.03     21.03 o 
  -3  -5  13       18.00       19.88     19.90 o 
  -2  -5  13       22.71       53.87     22.47 o 
  -1  -5  13       37.22       47.38     22.00 o 
   0  -5  13       12.99       -9.95     20.75 o 
   1  -5  13       46.83       43.97     19.93 o 
   2  -5  13       33.08       -6.19     20.28 o 
   3  -5  13      153.01      121.74     24.87 o 
   4  -5  13       18.11       11.19     22.81 o 
   5  -5  13       13.77       24.06     22.41 o 
   6  -5  13       49.50       59.11     24.40 o 
   7  -5  13       65.31       36.78     23.85 o 
 -16  -4  13       33.30       57.89     11.32 o 
 -15  -4  13       20.36       16.06     26.90 o 
 -14  -4  13        9.01        4.27     23.12 o 
 -13  -4  13      234.93      175.56     30.58 o 
 -12  -4  13        5.99      -20.86     20.86 o 
 -11  -4  13       10.60       -2.38     22.07 o 
 -10  -4  13       14.49       -3.09     20.38 o 
  -9  -4  13        4.61      -11.77     18.63 o 
  -8  -4  13       14.84       16.32     18.47 o 
  -7  -4  13       37.38       50.47     20.58 o 
  -6  -4  13      116.00      110.12     22.65 o 
  -5  -4  13      436.11      450.19     35.71 o 
  -4  -4  13      122.69      154.54     21.40 o 
  -3  -4  13       37.88       45.08     18.01 o 
  -2  -4  13       21.77       38.20     18.42 o 
  -1  -4  13      107.62       92.23     19.29 o 
   0  -4  13       40.20       46.79     19.22 o 
   1  -4  13      138.49      136.18     21.49 o 
   2  -4  13      298.13      310.72     28.82 o 
   3  -4  13       37.42       37.39     18.82 o 
   4  -4  13       41.04       29.79     18.50 o 
   5  -4  13       23.70       33.51     18.71 o 
   6  -4  13       23.13       19.98     19.37 o 
   7  -4  13      209.49      188.65     24.76 o 
   8  -4  13       51.48       35.63     20.67 o 
   9  -4  13       11.80       20.32     20.21 o 
  10  -4  13       12.14       12.76     20.77 o 
 -19  -3  13       78.51       93.78     21.70 o 
 -18  -3  13      246.99      193.28     24.64 o 
 -17  -3  13       30.61       24.09     15.32 o 
 -16  -3  13      129.60      138.23     23.83 o 
 -15  -3  13       48.66       23.24     13.65 o 
 -14  -3  13      238.01      242.07     17.67 o 
 -13  -3  13       18.76       14.55     11.95 o 
 -12  -3  13      548.05      488.02     23.15 o 
 -11  -3  13      455.76      495.07     23.83 o 
 -10  -3  13      296.72      227.71     14.72 o 
  -9  -3  13       89.11       68.21     10.34 o 
  -8  -3  13     1827.59     1842.43     63.98 o 
  -7  -3  13      605.58      527.65     21.09 o 
  -6  -3  13     1195.02     1129.19     39.62 o 
  -5  -3  13      501.10      455.03     26.06 o 
  -3  -3  13      902.83     1067.97     56.84 o 
  -2  -3  13      125.59      122.27     18.15 o 
  -1  -3  13       60.53       50.50     16.09 o 
   0  -3  13     2151.49     2224.20    107.67 o 
   1  -3  13       32.60       13.97     15.09 o 
   2  -3  13      678.49      613.65     39.35 o 
   3  -3  13      145.19      187.05     20.70 o 
   4  -3  13     1110.60     1204.17     67.41 o 
   5  -3  13      563.84      577.11     37.35 o 
   6  -3  13       10.80      -16.09     16.09 o 
   7  -3  13      197.79      193.34     22.45 o 
   8  -3  13      126.25      119.34     21.08 o 
   9  -3  13      101.47       82.03     20.43 o 
  10  -3  13       94.66       82.96     21.00 o 
  11  -3  13       92.60      104.64     22.83 o 
  12  -3  13      161.14      148.83     25.25 o 
  13  -3  13      108.07       84.44     23.69 o 
  14  -3  13        0.36      -12.87     23.25 o 
 -20  -2  13       21.52       31.29     21.97 o 
 -19  -2  13       22.90       37.24     20.49 o 
 -18  -2  13       27.22       41.02     20.69 o 
 -17  -2  13       44.48       70.47     15.23 o 
 -16  -2  13       34.15       44.53     13.76 o 
 -15  -2  13       53.39       48.55     13.67 o 
 -14  -2  13      243.16      261.96     17.63 o 
 -13  -2  13       76.48       75.11     12.59 o 
 -12  -2  13      137.28      121.54     21.49 o 
 -11  -2  13       31.96       15.42     10.66 o 
 -10  -2  13      557.69      553.61     23.49 o 
  -9  -2  13      230.71      205.24     21.31 o 
  -8  -2  13      156.03      139.34     18.36 o 
  -7  -2  13      289.23      293.71     24.73 o 
  -6  -2  13      128.02      111.91     14.64 o 
  -5  -2  13       30.61       29.37     11.97 o 
  -4  -2  13       52.37       55.57     12.87 o 
  -2  -2  13      237.59      252.51     16.16 o 
  -1  -2  13      252.19      233.10     12.34 o 
   0  -2  13      140.73      133.87      7.89 o 
   1  -2  13      120.27      124.42      6.76 o 
   2  -2  13      294.01      266.32     24.83 o 
   3  -2  13      444.44      444.98     29.48 o 
   4  -2  13      202.42      213.36     19.60 o 
   5  -2  13      101.29       97.91     15.94 o 
   6  -2  13      139.35      141.07     16.97 o 
   7  -2  13      197.85      198.63     21.18 o 
   8  -2  13      263.27      285.64     25.55 o 
   9  -2  13       48.19       34.22     17.73 o 
  10  -2  13       61.53       74.41     19.62 o 
  11  -2  13       15.19        8.91     18.43 o 
  12  -2  13       55.48       60.81     21.05 o 
  13  -2  13       25.93       30.40     22.15 o 
  14  -2  13       23.65       24.86     23.06 o 
  15  -2  13       13.16       21.55     24.11 o 
  16  -2  13       42.24       44.19     25.89 o 
 -21  -1  13       19.49       -7.57     23.39 o 
 -20  -1  13      294.79      254.41     28.48 o 
 -19  -1  13      127.96      127.11     23.21 o 
 -18  -1  13      149.01      127.55     13.95 o 
 -17  -1  13      255.21      305.24     27.79 o 
 -16  -1  13      260.69      237.32     12.25 o 
 -15  -1  13       10.63       -8.17      8.17 o 
 -14  -1  13     1121.79     1136.37     33.53 o 
 -13  -1  13      259.71      246.46     12.81 o 
 -12  -1  13     2090.48     2127.57     57.56 o 
 -11  -1  13      292.20      312.86     13.69 o 
 -10  -1  13       93.40       82.95      6.39 o 
  -9  -1  13      578.39      555.60     15.70 o 
  -8  -1  13     1981.26     1907.06     40.75 o 
  -7  -1  13      141.23      155.23      5.24 o 
  -6  -1  13     2367.19     2392.55     45.78 o 
  -5  -1  13      979.43      874.77     17.21 o 
  -4  -1  13      411.15      419.49     11.96 o 
  -3  -1  13      285.08      251.46     10.81 o 
  -2  -1  13     2068.42     2031.10     66.06 o 
  -1  -1  13     1900.98     2090.90     65.47 o 
   0  -1  13     1364.13     1230.25     35.45 o 
   1  -1  13      251.44      311.34     25.80 o 
   2  -1  13     1297.79     1342.83     40.39 o 
   3  -1  13     1899.56     1921.84     58.13 o 
   4  -1  13      192.95      166.56     15.83 o 
   5  -1  13     2511.60     2707.41     81.74 o 
   6  -1  13      533.53      522.69     20.58 o 
   7  -1  13       18.40       10.22     11.73 o 
   8  -1  13      185.52      197.56     16.58 o 
   9  -1  13       34.00       30.76     10.72 o 
  10  -1  13      142.58      152.30     10.97 o 
  11  -1  13      938.78      971.01     35.61 o 
  12  -1  13       23.88       29.75     10.30 o 
  13  -1  13      271.73      302.19     38.06 o 
  14  -1  13       15.96        1.16     14.55 o 
  15  -1  13       69.66       81.59     24.96 o 
  16  -1  13      133.16      139.20     28.11 o 
  17  -1  13       54.72       73.74     27.83 o 
 -21   0  13        0.74       -9.93     17.50 o 
 -20   0  13        0.59        0.14     13.35 o 
 -19   0  13       23.26       13.50     12.96 o 
 -18   0  13       89.19       94.54     13.79 o 
 -17   0  13       54.90       71.69     12.26 o 
 -16   0  13       91.97      102.31      9.27 o 
 -15   0  13      182.37      184.35     11.75 o 
 -14   0  13       26.77       15.83      5.86 o 
 -13   0  13      153.34      155.82      7.28 o 
 -12   0  13       51.80       53.52      5.73 o 
 -11   0  13      226.47      234.72      9.20 o 
 -10   0  13      309.88      339.96     11.87 o 
  -9   0  13      212.66      194.20     10.14 o 
  -8   0  13      142.14      148.79      6.65 o 
  -7   0  13      650.90      572.14     17.45 o 
  -6   0  13       32.32       43.06      5.39 o 
  -5   0  13      181.97      153.86      8.40 o 
  -4   0  13      133.20      132.63     18.40 o 
  -3   0  13      465.10      440.87     19.83 o 
  -2   0  13      382.19      339.08     10.91 o 
  -1   0  13      663.35      572.20     13.75 o 
   0   0  13      334.45      294.80      8.86 o 
   1   0  13      156.94      112.42      5.47 o 
   2   0  13       24.34       20.09      4.59 o 
   3   0  13        1.28        6.24      5.44 o 
   4   0  13       16.29       22.50      7.62 o 
   8   0  13       87.37       71.98      9.31 o 
   9   0  13       43.98       48.85      9.26 o 
  10   0  13        1.02       -2.68      8.94 o 
  11   0  13       11.43        4.79      9.50 o 
  12   0  13       40.10       23.95     10.55 o 
  13   0  13        1.59        6.20     24.19 o 
  14   0  13        0.78       11.04     21.26 o 
  15   0  13        3.81       -6.31     39.51 o 
  16   0  13        4.45        5.27     13.73 o 
  17   0  13        0.90        7.96     14.54 o 
 -21   1  13       26.52        7.28     13.38 o 
 -20   1  13      293.10      293.52     20.00 o 
 -19   1  13      113.81      141.89     13.82 o 
 -18   1  13      108.13      112.12     37.48 o 
 -17   1  13      291.98      315.76     14.84 o 
 -16   1  13      232.94      210.98     15.21 o 
 -15   1  13        7.58       12.56      8.48 o 
 -14   1  13     1180.24     1240.39     41.47 o 
 -13   1  13      213.36      185.97     10.34 o 
 -12   1  13     2234.07     2247.23     55.43 o 
 -10   1  13      158.02      125.97      6.53 o 
  -9   1  13      631.86      610.85     15.54 o 
  -8   1  13     1805.78     1734.99     40.35 o 
  -7   1  13       86.41       95.23      4.93 o 
  -6   1  13     2332.11     2350.84     50.24 o 
  -5   1  13      868.50      771.20     18.73 o 
  -4   1  13      461.48      460.90     17.24 o 
  -2   1  13     2330.55     2202.35     52.74 o 
  -1   1  13     1975.71     2119.66     52.12 o 
   0   1  13     1091.05      983.90     27.64 o 
   1   1  13      341.92      395.01     11.95 o 
   2   1  13     1296.49     1373.34     34.89 o 
   3   1  13     2068.07     2048.57     50.10 o 
   4   1  13      219.17      199.24      8.88 o 
   5   1  13     2283.05     2594.05     65.49 o 
   6   1  13      580.37      546.48     17.30 o 
   7   1  13       28.88       24.51     10.93 o 
   8   1  13      126.71      111.39      8.61 o 
   9   1  13       98.54      103.50      8.81 o 
  10   1  13      123.02      136.64     10.02 o 
  11   1  13     1069.46     1046.54     36.46 o 
  12   1  13       52.17       70.18     12.11 o 
  13   1  13      226.07      245.97     16.69 o 
  14   1  13       22.36       18.72     11.94 o 
  15   1  13       64.10       55.72     13.80 o 
  16   1  13      139.67      157.30     29.27 o 
  17   1  13       49.45       82.67     14.89 o 
 -20   2  13       22.53        7.33     11.91 o 
 -19   2  13       23.76       10.75     13.75 o 
 -18   2  13       20.62       24.15     10.93 o 
 -17   2  13       36.07       39.97     10.51 o 
 -16   2  13       54.30       65.19      9.96 o 
 -15   2  13       65.63       83.10     11.75 o 
 -14   2  13      278.21      258.86     15.33 o 
 -13   2  13       57.53       66.99      8.09 o 
 -12   2  13      150.51      135.10      9.09 o 
 -11   2  13       46.80       42.24     11.47 o 
 -10   2  13      436.23      438.77     15.36 o 
  -9   2  13      298.76      274.08     10.93 o 
  -8   2  13      143.60      149.65     13.22 o 
  -7   2  13      322.32      350.01     14.53 o 
  -6   2  13       80.72       81.15      5.44 o 
  -5   2  13       23.49       23.87      4.40 o 
  -4   2  13       88.33       89.60      5.44 o 
  -3   2  13      196.39      212.06      8.92 o 
  -2   2  13      140.21      171.04      7.72 o 
  -1   2  13      295.44      255.05      9.80 o 
   0   2  13      128.10      121.98     10.79 o 
   1   2  13       86.59       91.73      6.10 o 
   2   2  13      387.46      408.77     12.85 o 
   3   2  13      423.70      390.46     13.37 o 
   4   2  13      192.54      217.34      9.93 o 
   5   2  13       71.28       71.93      6.78 o 
   6   2  13      124.11      108.01      7.98 o 
   7   2  13      267.10      255.49     11.76 o 
   8   2  13      320.70      309.34     13.46 o 
   9   2  13       21.04       18.97      8.18 o 
  10   2  13       85.29       73.38      9.50 o 
  11   2  13       12.26       -3.57      9.06 o 
  12   2  13       51.33       35.87      9.67 o 
  13   2  13       23.67       26.52     12.37 o 
  14   2  13       33.13       39.42     13.14 o 
  15   2  13       16.12       19.07     13.81 o 
  16   2  13       54.00       28.54     27.85 o 
 -19   3  13       82.41      106.58     13.11 o 
 -18   3  13      255.48      208.64     14.18 o 
 -17   3  13       32.27       44.63     15.18 o 
 -16   3  13      144.52      172.97     12.40 o 
 -15   3  13       62.30       26.82     10.95 o 
 -14   3  13      234.14      288.78     19.43 o 
 -13   3  13       32.08       18.52      7.80 o 
 -12   3  13      475.20      433.83     20.31 o 
 -11   3  13      496.87      531.56     45.48 o 
 -10   3  13      328.37      230.47     12.27 o 
  -9   3  13      129.04      109.90      8.97 o 
  -8   3  13     1802.15     1917.55     56.10 o 
  -7   3  13      528.97      455.52     18.49 o 
  -6   3  13     1160.26     1119.65     34.56 o 
  -5   3  13      657.69      613.53     19.05 o 
  -4   3  13      399.52      433.71     16.19 o 
  -3   3  13      945.59     1035.85     27.02 o 
  -2   3  13       94.51       97.82      8.28 o 
  -1   3  13       85.30       71.16      8.24 o 
   0   3  13     2098.70     2215.02     69.40 o 
   1   3  13       15.57       12.57      5.55 o 
   2   3  13      666.21      629.77     18.65 o 
   3   3  13      189.42      227.25      9.84 o 
   4   3  13     1243.13     1334.14     34.48 o 
   5   3  13      541.47      522.53     23.04 o 
   6   3  13       29.36       38.57      6.07 o 
   7   3  13      181.67      178.44      8.45 o 
   8   3  13      137.79      142.43      8.31 o 
   9   3  13      108.33      109.53      8.25 o 
  10   3  13      100.70       77.24      8.44 o 
  11   3  13       89.69       99.30     10.42 o 
  12   3  13      181.42      185.20     12.66 o 
  13   3  13      111.52      122.98     14.07 o 
  14   3  13        6.64        8.03     10.95 o 
  15   3  13        1.02        9.83     14.23 o 
 -16   4  13       40.22       28.18     16.22 o 
 -15   4  13       24.35       37.37     14.98 o 
 -14   4  13        6.42       27.17     13.75 o 
 -13   4  13      239.86      257.93     23.30 o 
 -12   4  13        5.38       -3.21      9.96 o 
 -11   4  13       12.15       10.83      9.33 o 
 -10   4  13       10.55        8.39     13.10 o 
  -9   4  13        1.12       14.57     12.66 o 
  -8   4  13        7.76       17.48     11.61 o 
  -7   4  13       30.02       41.06     11.66 o 
  -6   4  13      132.18      154.42     14.68 o 
  -5   4  13      422.78      413.18     24.40 o 
  -4   4  13      117.75      110.30     13.43 o 
  -3   4  13       27.85       49.31     11.01 o 
  -2   4  13       29.15       17.27     10.88 o 
  -1   4  13      115.57      116.04     13.62 o 
   0   4  13       18.62       22.85     13.97 o 
   1   4  13      115.45      107.18     10.88 o 
   2   4  13      326.55      361.74     18.29 o 
   3   4  13       30.00       43.93     10.37 o 
   4   4  13       35.09       27.67     10.44 o 
   5   4  13       16.93       -4.49     16.29 o 
   6   4  13       24.27       12.48     11.69 o 
   7   4  13      232.91      202.52     28.52 o 
   8   4  13       47.92       53.48     13.21 o 
   9   4  13       14.72       26.71     10.32 o 
  10   4  13       12.61       18.31     10.61 o 
  11   4  13        1.77        0.54     11.46 o 
  12   4  13        1.77       -3.68     11.98 o 
  13   4  13        8.34        1.58     12.52 o 
 -13   5  13       12.21       30.86     27.53 o 
 -12   5  13        4.61       14.71     14.00 o 
 -11   5  13       16.35        7.98     14.64 o 
 -10   5  13       26.70       43.44     14.55 o 
  -9   5  13       28.13       49.25     14.31 o 
  -8   5  13        3.69        2.44     13.01 o 
  -7   5  13       15.58       10.88     12.57 o 
  -6   5  13       20.95       36.68     12.58 o 
  -5   5  13        9.07       13.90     11.82 o 
  -4   5  13       18.96       22.77     11.79 o 
  -3   5  13       22.98       20.72     11.92 o 
  -2   5  13       25.98       27.51     12.14 o 
  -1   5  13       28.43       29.67     12.32 o 
   0   5  13       11.31       23.63     12.52 o 
   1   5  13       50.41       27.60     13.31 o 
   2   5  13       44.40       34.56     13.70 o 
   3   5  13      145.99      165.28     17.26 o 
   4   5  13       17.25       -0.05     11.62 o 
   5   5  13       16.96       29.46     12.21 o 
   6   5  13       47.73       71.08     13.13 o 
   7   5  13       65.35       70.95     28.19 o 
   8   5  13       14.26       12.57     22.97 o 
   9   5  13        6.06        8.25     14.73 o 
  -6   6  13       64.00       64.96     14.55 o 
  -5   6  13       21.10       15.38     13.11 o 
  -4   6  13        0.35        1.01     12.77 o 
  -3   6  13        1.06       -5.81     12.48 o 
  -2   6  13        4.34        7.08     13.36 o 
  -1   6  13        6.26       34.31     13.90 o 
   0   6  13        2.15      -13.63     13.63 o 
   1   6  13        1.98       19.74     14.24 o 
   2   6  13        2.22       20.58     15.15 o 
   3   6  13        2.07       -9.54     14.77 o 
  -5  -6  14        0.34       -7.87     26.37 o 
  -4  -6  14        0.12      -14.18     25.63 o 
  -3  -6  14        5.73       16.21     25.83 o 
  -2  -6  14        3.16      -12.29     24.79 o 
  -1  -6  14        2.34        7.60     25.18 o 
   0  -6  14        0.60      -12.58     24.87 o 
   1  -6  14        0.01       20.91     25.26 o 
 -13  -5  14        9.33        9.10     28.44 o 
 -12  -5  14        2.24       -7.48     27.19 o 
 -11  -5  14        3.24        1.84     26.14 o 
 -10  -5  14       16.95       13.43     23.69 o 
  -9  -5  14        4.56       22.02     23.19 o 
  -8  -5  14        4.26       16.01     21.90 o 
  -7  -5  14        2.65       19.03     22.48 o 
  -6  -5  14        1.07       20.66     23.24 o 
  -5  -5  14        4.52       12.25     22.63 o 
  -4  -5  14       37.02        9.56     20.53 o 
  -3  -5  14       12.85       28.11     22.31 o 
  -2  -5  14       19.01       26.21     21.93 o 
  -1  -5  14        5.38      -19.50     21.04 o 
   0  -5  14        0.98      -12.28     20.96 o 
   1  -5  14        0.27       -2.52     20.90 o 
   2  -5  14       38.11       41.13     22.74 o 
   3  -5  14       18.02        6.81     22.18 o 
   4  -5  14        3.46       -5.57     21.50 o 
   5  -5  14        5.08        3.01     22.24 o 
   6  -5  14        3.54        8.06     22.18 o 
   7  -5  14       11.77      -21.79     21.79 o 
 -16  -4  14      128.88       97.27     12.38 o 
 -15  -4  14       31.76       54.72     10.01 o 
 -14  -4  14        6.75       -2.75     22.98 o 
 -13  -4  14        7.20      -13.60     24.38 o 
 -12  -4  14      151.04      128.94     25.87 o 
 -11  -4  14      231.58      212.45     28.50 o 
 -10  -4  14      161.16      160.42     26.32 o 
  -9  -4  14        9.06        7.01     19.13 o 
  -8  -4  14        2.79       -4.83     18.53 o 
  -7  -4  14       57.50       66.70     21.43 o 
  -6  -4  14       22.98       45.67     20.73 o 
  -5  -4  14       32.44       41.12     18.49 o 
  -4  -4  14      535.35      606.38     38.41 o 
  -3  -4  14       70.15       44.10     19.82 o 
  -2  -4  14      185.82      168.22     22.46 o 
  -1  -4  14       17.44       37.15     19.77 o 
   0  -4  14       59.83       74.06     20.15 o 
   1  -4  14      215.72      235.91     24.46 o 
   2  -4  14        0.35      -18.00     18.00 o 
   3  -4  14       20.06       -3.18     18.60 o 
   4  -4  14      269.89      299.38     27.55 o 
   5  -4  14        1.79        9.06     18.67 o 
   6  -4  14       14.15       -7.40     19.14 o 
   7  -4  14       28.85       31.66     20.28 o 
   8  -4  14       25.07       30.49     20.89 o 
   9  -4  14       18.88       28.95     21.12 o 
  10  -4  14        1.15      -20.20     20.20 o 
  11  -4  14        0.27      -22.34     22.97 o 
 -18  -3  14        3.93        9.49     19.64 o 
 -17  -3  14       27.88       34.68     15.55 o 
 -16  -3  14       93.86       92.75     15.69 o 
 -15  -3  14       29.26       26.91     13.75 o 
 -14  -3  14      157.32      141.50     15.48 o 
 -13  -3  14       20.83       14.01     12.17 o 
 -12  -3  14       84.03       79.67     12.58 o 
 -11  -3  14      141.58      148.03     13.40 o 
 -10  -3  14        8.74        6.74     10.14 o 
  -9  -3  14      246.13      219.91     14.19 o 
  -8  -3  14      376.87      421.09     20.33 o 
  -7  -3  14      418.93      364.96     18.30 o 
  -6  -3  14       74.22       55.68      9.44 o 
  -5  -3  14       32.94       40.82      4.96 o 
  -4  -3  14      319.56      306.04     14.19 o 
  -3  -3  14      171.72      174.46     19.86 o 
  -2  -3  14      165.75      126.65     18.36 o 
  -1  -3  14       91.84       99.11     18.25 o 
   0  -3  14     1550.73     1539.44     76.44 o 
   1  -3  14      634.39      596.06     38.39 o 
   2  -3  14      510.96      486.32     35.01 o 
   3  -3  14       48.09       36.52     15.47 o 
   4  -3  14      822.95      836.24     48.18 o 
   5  -3  14       66.16       42.75     18.45 o 
   6  -3  14       57.08       49.82     18.33 o 
   7  -3  14       57.35       54.07     18.72 o 
   8  -3  14      491.44      426.30     33.66 o 
   9  -3  14        7.46        8.36     17.18 o 
  10  -3  14      128.39      165.30     24.25 o 
  11  -3  14        8.55        8.13     20.75 o 
  12  -3  14       37.26       40.46     22.92 o 
  13  -3  14        7.46        4.12     24.07 o 
  14  -3  14        6.03       16.58     24.59 o 
 -20  -2  14       80.19       59.35     22.26 o 
 -19  -2  14       10.26       -2.40     21.17 o 
 -18  -2  14      469.09      525.79     37.75 o 
 -17  -2  14      197.14      149.77     16.66 o 
 -16  -2  14      318.72      281.90     19.82 o 
 -15  -2  14       25.91       20.86     13.13 o 
 -14  -2  14        7.81       -5.91     11.88 o 
 -13  -2  14       58.46       73.18     12.86 o 
 -12  -2  14      125.17      145.71     20.29 o 
 -11  -2  14       32.54       22.84     11.19 o 
 -10  -2  14     1179.24     1258.60     43.49 o 
  -9  -2  14      476.91      464.02     24.37 o 
  -8  -2  14      304.83      273.87     24.87 o 
  -7  -2  14      217.82      221.71     20.85 o 
  -6  -2  14      885.30      999.24     54.92 o 
  -5  -2  14     3637.08     3640.41    167.58 o 
  -4  -2  14        4.60       -4.35     11.58 o 
   2  -2  14      917.90      894.02     47.30 o 
   3  -2  14     3392.42     3586.96    158.69 o 
   4  -2  14      209.97      190.15     20.73 o 
   5  -2  14      712.86      735.09     43.14 o 
   6  -2  14      603.00      565.46     35.23 o 
   7  -2  14       74.42       84.81     18.30 o 
   8  -2  14       39.76       52.08     16.52 o 
   9  -2  14       18.27       25.82     18.10 o 
  10  -2  14       89.67      113.14     21.34 o 
  11  -2  14      233.88      255.45     25.71 o 
  12  -2  14       27.00       29.88     21.17 o 
  13  -2  14      623.86      613.59     42.98 o 
  14  -2  14       76.33      115.25     25.73 o 
  15  -2  14       28.88       72.38     26.02 o 
  16  -2  14        0.46       18.91     26.09 o 
 -21  -1  14      233.27      163.33     27.19 o 
 -20  -1  14       33.84       31.40     22.61 o 
 -19  -1  14        1.17        6.77     21.25 o 
 -18  -1  14        4.55       22.94     12.31 o 
 -17  -1  14       72.24       83.74     13.38 o 
 -16  -1  14      230.61      225.65     17.85 o 
 -15  -1  14       39.27       28.64      8.73 o 
 -14  -1  14      268.51      267.02     13.67 o 
 -13  -1  14     1644.38     1689.17     45.44 o 
 -12  -1  14      597.92      602.14     21.91 o 
 -11  -1  14        0.64       -3.88      7.55 o 
 -10  -1  14      124.18      124.99      8.21 o 
  -9  -1  14     1203.54     1309.67     30.19 o 
  -8  -1  14       35.71       23.63      5.23 o 
  -7  -1  14      218.22      204.07      8.13 o 
  -6  -1  14      348.12      378.34     11.78 o 
  -5  -1  14      832.47      866.47     20.49 o 
  -4  -1  14      149.65      141.27      5.86 o 
  -3  -1  14      234.69      249.76      8.87 o 
  -2  -1  14      147.99      133.04      6.61 o 
  -1  -1  14     1620.69     1729.22     43.87 o 
   0  -1  14      850.79      846.28     22.67 o 
   1  -1  14     1244.45     1262.96     36.98 o 
   2  -1  14      200.03      161.58     11.15 o 
   3  -1  14       11.60        5.57      4.96 o 
   4  -1  14      169.12      167.94     10.98 o 
   5  -1  14      143.15      143.67     12.91 o 
   6  -1  14       14.47       14.60     13.51 o 
   7  -1  14      282.37      272.09     28.38 o 
   8  -1  14      346.66      352.46     17.06 o 
   9  -1  14      756.42      769.87     27.53 o 
  10  -1  14       72.90       70.41     14.82 o 
  11  -1  14        8.89       -4.84     14.51 o 
  12  -1  14       49.89       56.22     16.65 o 
  13  -1  14       40.09       49.00     11.25 o 
  14  -1  14        9.09        5.38     22.67 o 
  15  -1  14       57.38       64.32     24.97 o 
  16  -1  14       10.46       58.62     25.79 o 
  17  -1  14       79.64       47.88     27.30 o 
 -21   0  14       10.32      -17.58     17.58 o 
 -20   0  14       17.60       36.90     13.94 o 
 -19   0  14       99.96      109.46     24.92 o 
 -18   0  14      100.08      109.09     13.68 o 
 -17   0  14       49.66       44.32      9.38 o 
 -16   0  14     1137.38     1179.38     43.46 o 
 -15   0  14       24.09        5.06      7.84 o 
 -14   0  14       67.25       92.88      8.60 o 
 -13   0  14      117.04      114.61      7.68 o 
 -12   0  14      679.03      643.03     15.57 o 
 -11   0  14      899.52      963.19     20.96 o 
 -10   0  14     1260.46     1284.61     30.06 o 
  -9   0  14       66.75       48.08      5.41 o 
  -8   0  14     1527.98     1598.92     36.04 o 
  -7   0  14     2786.97     2763.57     60.23 o 
  -6   0  14      628.64      686.53     20.18 o 
  -5   0  14      844.37      872.89     23.27 o 
  -4   0  14     3891.11     3836.90     93.91 o 
  -3   0  14     5986.29     6465.02    157.09 o 
  -2   0  14      651.76      609.51     17.19 o 
  -1   0  14     2504.52     2375.76     73.54 o 
   0   0  14      643.60      697.39     19.04 o 
   1   0  14     3817.92     3742.62    114.34 o 
   2   0  14      896.98     1166.08     66.56 o 
   3   0  14      827.98      911.96     30.88 o 
   4   0  14     1415.14     1334.29     56.58 o 
   6   0  14      187.50      227.09     16.81 o 
   7   0  14     1322.73     1275.28     55.13 o 
   8   0  14        0.86       -7.22      8.00 o 
   9   0  14     1587.52     1717.51     56.18 o 
  10   0  14      150.41      170.28     13.16 o 
  11   0  14        4.58        8.38     10.50 o 
  12   0  14      500.97      512.26     24.97 o 
  13   0  14        7.41       10.19     12.29 o 
  14   0  14       25.76       29.10     13.21 o 
  15   0  14       17.42       43.10     13.78 o 
  16   0  14       39.31       39.59     14.69 o 
  17   0  14      204.91      202.30     18.16 o 
 -21   1  14      228.60      221.76     16.34 o 
 -20   1  14       30.10       30.73     13.20 o 
 -19   1  14        0.43       -5.00     12.00 o 
 -18   1  14        4.66        8.88     11.73 o 
 -17   1  14       65.61       87.18     15.46 o 
 -16   1  14      245.45      252.75     14.76 o 
 -15   1  14       36.67       47.46      9.02 o 
 -14   1  14      290.44      330.77     14.24 o 
 -13   1  14     1606.39     1637.58     74.19 o 
 -12   1  14      570.93      613.62     17.03 o 
 -11   1  14        0.55       -5.00      6.43 o 
 -10   1  14      120.85      124.79      6.72 o 
  -9   1  14     1167.87     1296.95     35.51 o 
  -8   1  14       35.54       33.70      5.54 o 
  -7   1  14      203.76      193.89      7.82 o 
  -6   1  14      384.25      425.37     11.21 o 
  -5   1  14      816.35      854.35     23.11 o 
  -4   1  14      131.79      117.19      8.55 o 
  -3   1  14      238.74      250.48     17.80 o 
  -2   1  14      165.10      156.89      6.87 o 
  -1   1  14     1608.26     1777.24     44.02 o 
   0   1  14      798.39      851.59     22.80 o 
   1   1  14     1132.07     1205.16     31.80 o 
   2   1  14      168.79      160.51      7.67 o 
   3   1  14       10.86       24.36      7.02 o 
   4   1  14      156.19      159.00      8.27 o 
   5   1  14      138.80      137.91      8.08 o 
   6   1  14       43.58       56.09      6.75 o 
   7   1  14      287.09      275.60     11.82 o 
   8   1  14      335.30      370.34     16.26 o 
   9   1  14      698.72      704.33     22.55 o 
  10   1  14       60.66       57.79      9.07 o 
  11   1  14        8.53        9.62     10.49 o 
  12   1  14       49.51       39.37     11.61 o 
  13   1  14       36.57       59.00     19.93 o 
  14   1  14        0.96       -5.49     11.80 o 
  15   1  14       54.38       43.98     13.28 o 
  16   1  14        6.10        9.40     13.81 o 
  17   1  14       76.74       54.04     15.17 o 
 -20   2  14       75.27       54.18     12.85 o 
 -19   2  14       12.18       13.25     11.86 o 
 -18   2  14      459.98      507.71     20.40 o 
 -17   2  14      176.45      177.52     12.45 o 
 -16   2  14      344.89      341.15     19.03 o 
 -15   2  14       17.08       17.34      8.94 o 
 -14   2  14        3.54       -0.35     10.02 o 
 -13   2  14      120.15      120.58      8.69 o 
 -12   2  14      155.98      142.56      9.17 o 
 -11   2  14       33.87       33.77      6.94 o 
 -10   2  14     1067.11     1138.83     39.13 o 
  -9   2  14      428.11      436.32     14.79 o 
  -8   2  14      360.98      342.17     12.18 o 
  -7   2  14      241.12      243.46     12.04 o 
  -6   2  14      913.86     1036.20     27.03 o 
  -5   2  14     3479.04     3525.20     86.66 o 
  -4   2  14        4.09        1.53      4.56 o 
  -3   2  14       90.59       92.13      5.84 o 
  -2   2  14      481.36      500.21     15.08 o 
  -1   2  14      259.74      309.95     11.23 o 
   0   2  14       30.96       31.26      5.22 o 
   1   2  14      698.73      672.79     19.22 o 
   2   2  14      878.81      834.51     23.28 o 
   3   2  14     3276.43     3274.67     82.18 o 
   4   2  14      231.06      237.01     10.56 o 
   5   2  14      658.56      735.39     21.81 o 
   6   2  14      537.16      566.83     18.08 o 
   7   2  14      103.93       88.69      8.94 o 
   8   2  14       44.02       48.94      8.22 o 
   9   2  14       25.34       22.61      8.37 o 
  10   2  14       77.47       91.94      9.82 o 
  11   2  14      231.47      231.98     12.69 o 
  12   2  14       37.12       30.91     10.33 o 
  13   2  14      593.91      564.32     26.72 o 
  14   2  14       58.79       49.48     14.25 o 
  15   2  14       28.02       26.36     14.46 o 
  16   2  14        0.24       13.74     20.18 o 
 -18   3  14       13.22       19.24     11.72 o 
 -17   3  14       28.12       25.10     11.24 o 
 -16   3  14       88.72      107.65     11.66 o 
 -15   3  14       26.47       29.01      9.85 o 
 -14   3  14      139.58      133.97     10.26 o 
 -13   3  14       31.22       44.42      8.20 o 
 -12   3  14       73.49       73.81      8.20 o 
 -11   3  14      150.30      152.77     11.58 o 
 -10   3  14       18.81       16.93      8.42 o 
  -9   3  14      233.71      202.32     11.48 o 
  -8   3  14      345.20      386.49     16.84 o 
  -7   3  14      405.04      369.01     15.92 o 
  -6   3  14       59.71       59.36     10.39 o 
  -5   3  14       31.89       33.38      6.66 o 
  -4   3  14      288.12      300.48     13.76 o 
  -3   3  14      173.53      174.29      9.20 o 
  -2   3  14      149.38      152.62      7.77 o 
  -1   3  14       79.45       83.76      6.15 o 
   0   3  14     1433.40     1508.65     38.85 o 
   1   3  14      606.10      644.33     19.14 o 
   2   3  14      478.70      490.86     16.25 o 
   3   3  14       29.87       21.59     13.70 o 
   4   3  14      843.96      863.34     20.74 o 
   5   3  14       91.11       86.33      6.66 o 
   6   3  14       63.62       53.82      6.70 o 
   7   3  14       39.32       34.49      6.86 o 
   8   3  14      457.30      462.36     15.15 o 
   9   3  14        4.34        0.41     12.15 o 
  10   3  14      122.19      114.14     10.63 o 
  11   3  14        3.41       -1.84      9.64 o 
  12   3  14       44.60       51.61     11.07 o 
  13   3  14        9.97       11.15     10.98 o 
  14   3  14        6.90        2.56     14.45 o 
 -16   4  14      107.62      114.87     17.66 o 
 -15   4  14       41.54       82.41     15.77 o 
 -14   4  14       18.30       18.07     13.94 o 
 -13   4  14        6.56       12.72     11.00 o 
 -12   4  14      137.89      179.59     13.17 o 
 -11   4  14      214.23      214.93     13.38 o 
 -10   4  14      180.72      169.60     17.66 o 
  -9   4  14       14.49       31.94     13.47 o 
  -8   4  14        6.24      -11.75     11.75 o 
  -7   4  14       75.82      102.74     13.79 o 
  -6   4  14       37.91       32.21     11.93 o 
  -5   4  14       27.00       20.51     11.50 o 
  -4   4  14      472.84      496.99     28.89 o 
  -3   4  14       66.39       46.90     11.76 o 
  -2   4  14      200.82      187.05     15.72 o 
  -1   4  14       31.45       31.48     11.51 o 
   0   4  14       75.02       69.10     10.03 o 
   1   4  14      228.94      226.42     15.80 o 
   2   4  14        0.03       -5.54      9.46 o 
   3   4  14       19.45       14.86     10.24 o 
   4   4  14      236.78      267.23     17.79 o 
   5   4  14        6.07        4.71     10.74 o 
   6   4  14       18.23       11.73     15.18 o 
   7   4  14       17.66       21.67     12.27 o 
   8   4  14       24.26       13.76      9.82 o 
   9   4  14       25.67       18.37     10.62 o 
  10   4  14        1.12       -6.06     10.60 o 
  11   4  14        0.36        8.08     11.13 o 
  12   4  14       13.22       17.89     12.43 o 
 -13   5  14       13.96        2.16     29.85 o 
 -12   5  14        5.11       12.11     15.84 o 
 -11   5  14        3.89      -14.49     14.49 o 
 -10   5  14       17.65       30.84     14.69 o 
  -9   5  14        6.02        5.18     14.17 o 
  -8   5  14        7.44        2.11     13.41 o 
  -7   5  14        4.38        8.75     13.15 o 
  -6   5  14        3.05       -5.00     12.10 o 
  -5   5  14        6.29       -1.85     12.61 o 
  -4   5  14       37.47       33.95     12.15 o 
  -3   5  14       11.68       17.45     12.73 o 
  -2   5  14       16.64       41.76     13.14 o 
  -1   5  14       10.93       -8.86     11.82 o 
   0   5  14        1.67       -9.67     12.17 o 
   1   5  14        0.07       22.32     13.98 o 
   2   5  14       31.80       39.28     14.02 o 
   3   5  14       20.88        5.65     13.65 o 
   4   5  14        3.16        1.59     13.66 o 
   5   5  14        3.57        9.93     12.36 o 
   6   5  14        0.95        3.84     12.59 o 
   7   5  14       13.16        7.61     18.02 o 
   8   5  14        7.11       -5.67     13.70 o 
   9   5  14       10.52       11.22     15.18 o 
  -5   6  14        0.38        6.90     13.48 o 
  -4   6  14        0.17       -5.41     13.18 o 
  -3   6  14        6.74       10.75     13.48 o 
  -2   6  14        1.89      -10.46     14.02 o 
  -1   6  14        2.74       -8.51     13.86 o 
   0   6  14        1.03      -13.74     13.83 o 
   1   6  14        0.08        1.79     15.04 o 
 -12  -5  15        4.37        2.85     25.32 o 
 -11  -5  15       21.19       27.36     25.24 o 
 -10  -5  15       54.69       72.58     27.16 o 
  -9  -5  15       31.45       18.82     26.20 o 
  -8  -5  15      116.15      142.13     28.18 o 
  -7  -5  15      118.23       75.67     25.60 o 
  -6  -5  15       10.52      -16.26     20.90 o 
  -5  -5  15       57.78       24.59     22.78 o 
  -4  -5  15       25.74       27.84     23.73 o 
  -3  -5  15      163.23      143.13     25.43 o 
  -2  -5  15        3.17        6.06     22.69 o 
  -1  -5  15       11.28       27.22     20.84 o 
   0  -5  15       55.51       49.96     23.00 o 
   1  -5  15       92.97       90.93     24.03 o 
   2  -5  15       31.03       38.03     23.37 o 
   3  -5  15       62.37       67.41     23.95 o 
   4  -5  15        4.44       -8.92     22.56 o 
   5  -5  15       25.81        0.58     23.46 o 
   6  -5  15       23.38       -3.14     22.38 o 
   7  -5  15       14.39        3.39     24.85 o 
 -16  -4  15       15.57       29.97     11.67 o 
 -15  -4  15       20.64       35.13     10.18 o 
 -14  -4  15       18.44       43.30     26.84 o 
 -13  -4  15       46.29       88.86     26.60 o 
 -12  -4  15       33.37        8.24     21.78 o 
 -11  -4  15       44.79       47.54     23.81 o 
 -10  -4  15        3.79       -7.73     21.94 o 
  -9  -4  15      115.30       79.76     22.07 o 
  -8  -4  15      112.09       79.63     23.04 o 
  -7  -4  15      249.23      266.83     28.90 o 
  -6  -4  15      151.80      146.26     23.62 o 
  -5  -4  15       33.33       32.02     20.51 o 
  -4  -4  15       20.10       -8.75     19.62 o 
  -3  -4  15        6.70       16.79     17.82 o 
  -2  -4  15        8.47        8.36     19.75 o 
  -1  -4  15       84.21       87.91     22.03 o 
   0  -4  15      173.97      197.38     24.97 o 
   1  -4  15      267.19      249.47     26.93 o 
   2  -4  15       85.44       69.65     21.07 o 
   3  -4  15       45.36       52.79     20.23 o 
   4  -4  15       22.16       15.43     17.75 o 
   5  -4  15        1.54        7.56     19.30 o 
   6  -4  15       23.57       25.33     20.55 o 
   7  -4  15       24.21       19.19     20.63 o 
   8  -4  15       57.46       61.66     22.12 o 
   9  -4  15       44.43       21.58     21.85 o 
  10  -4  15        3.17        9.53     23.27 o 
  11  -4  15        3.56      -19.12     23.46 o 
 -18  -3  15       11.91        5.03     16.16 o 
 -17  -3  15      117.68      144.51     19.85 o 
 -16  -3  15       10.57        0.80     14.30 o 
 -15  -3  15       45.11       53.77     14.19 o 
 -14  -3  15      372.06      405.95     43.11 o 
 -13  -3  15       41.67       36.16     21.22 o 
 -12  -3  15      280.25      266.96     17.39 o 
 -11  -3  15       24.24       35.00     11.44 o 
 -10  -3  15       45.43       41.66     18.28 o 
  -9  -3  15      554.73      614.37     27.01 o 
  -8  -3  15       30.93       38.47      9.85 o 
  -7  -3  15       49.33       56.53      9.75 o 
  -6  -3  15      397.51      449.36     20.61 o 
  -5  -3  15      225.58      285.33     15.64 o 
  -4  -3  15      299.93      286.94     14.72 o 
  -3  -3  15       93.01      109.46      9.29 o 
  -2  -3  15       69.66       75.16     17.65 o 
  -1  -3  15      582.34      625.70     39.69 o 
   0  -3  15       29.57       36.42     17.16 o 
   1  -3  15      320.40      371.20     29.25 o 
   2  -3  15      276.28      272.34     26.01 o 
   3  -3  15      476.08      464.53     34.87 o 
   4  -3  15      339.16      329.16     28.02 o 
   5  -3  15       61.37       73.45     18.71 o 
   6  -3  15       91.79       92.53     19.50 o 
   7  -3  15       86.27      112.72     21.28 o 
   8  -3  15        7.35       24.11     19.66 o 
   9  -3  15       22.72        8.96      7.72 o 
  10  -3  15       83.75       72.69     22.37 o 
  11  -3  15       47.15       62.49     22.98 o 
  12  -3  15      119.21      126.32     25.92 o 
  13  -3  15        7.78      -24.41     24.55 o 
  14  -3  15       31.20       42.76     27.01 o 
 -19  -2  15       13.81       10.17     21.75 o 
 -18  -2  15       35.69       31.35     15.52 o 
 -17  -2  15      104.68      110.34     16.35 o 
 -16  -2  15       45.80       53.22     14.57 o 
 -15  -2  15       36.94       44.16     13.54 o 
 -14  -2  15       71.91       66.67     13.49 o 
 -13  -2  15      135.89      131.43     14.24 o 
 -12  -2  15      170.30      169.57     16.14 o 
 -11  -2  15       10.70       18.11     18.07 o 
 -10  -2  15      203.90      187.64     14.84 o 
  -9  -2  15      366.96      378.05     20.09 o 
  -8  -2  15      311.91      341.12     19.17 o 
  -7  -2  15      103.55      116.26     16.71 o 
  -6  -2  15       51.70       67.06     15.84 o 
  -5  -2  15      787.09      843.63     47.80 o 
  -4  -2  15        4.76       -5.57     13.26 o 
   2  -2  15       50.44       58.00     15.62 o 
   3  -2  15        5.23       11.41     13.46 o 
   4  -2  15      469.73      453.11     30.97 o 
   5  -2  15      145.53      135.84     18.25 o 
   6  -2  15       60.18       41.56     15.57 o 
   7  -2  15      171.86      197.86     22.58 o 
   8  -2  15      128.96      141.25     22.13 o 
   9  -2  15      164.82      181.62     23.32 o 
  10  -2  15       72.39      115.77     22.23 o 
  11  -2  15       10.47       -5.20     20.29 o 
  12  -2  15       92.75       79.83     23.59 o 
  13  -2  15       12.25       25.13     22.92 o 
  14  -2  15       34.87       35.26     24.75 o 
  15  -2  15       27.83       30.75     25.28 o 
 -20  -1  15      467.16      380.96     34.86 o 
 -19  -1  15      185.37      146.05     24.44 o 
 -18  -1  15      332.55      355.01     47.62 o 
 -17  -1  15        4.95        7.65      9.52 o 
 -16  -1  15      157.54      159.36     11.31 o 
 -15  -1  15      457.40      467.32     18.85 o 
 -14  -1  15      729.47      758.31     23.74 o 
 -13  -1  15      187.36      192.39     10.63 o 
 -12  -1  15     1798.62     1889.43     49.72 o 
 -11  -1  15      356.56      359.54     13.65 o 
 -10  -1  15      311.17      331.35     16.69 o 
  -9  -1  15     1579.96     1497.55     39.84 o 
  -8  -1  15       68.65       78.45      6.14 o 
  -7  -1  15     4076.29     4275.12     92.27 o 
  -6  -1  15     1137.46     1116.76     26.20 o 
  -5  -1  15      400.17      363.07     12.33 o 
  -4  -1  15     1488.38     1525.54     33.55 o 
  -3  -1  15     1056.52      976.30     22.47 o 
  -2  -1  15      758.28      840.81     23.64 o 
  -1  -1  15     2762.72     2716.92     56.80 o 
   0  -1  15      183.68      173.30      8.47 o 
   1  -1  15      158.44      163.20      7.07 o 
   2  -1  15      375.84      330.88     10.13 o 
   3  -1  15      901.70      873.24     25.40 o 
   4  -1  15      767.12      783.55     23.78 o 
   5  -1  15     2481.97     2533.30     64.26 o 
   6  -1  15      111.97      121.47      9.24 o 
   7  -1  15      155.86      152.09     13.77 o 
   8  -1  15      530.09      562.78     22.39 o 
   9  -1  15      202.73      199.32     12.61 o 
  10  -1  15      357.72      335.30     25.68 o 
  11  -1  15      301.83      315.49     21.15 o 
  12  -1  15      112.97      118.92     13.08 o 
  13  -1  15      313.83      335.43     26.20 o 
  14  -1  15       35.67       53.09     22.57 o 
  15  -1  15        1.79       22.20     22.53 o 
  16  -1  15       46.56       36.00     26.57 o 
 -21   0  15        5.03       29.34     18.87 o 
 -20   0  15        1.98       -4.26     13.88 o 
 -19   0  15        1.13        4.24     13.24 o 
 -18   0  15       19.17        8.63     12.73 o 
 -17   0  15      129.04      136.47     10.65 o 
 -16   0  15       90.61      140.84     10.53 o 
 -15   0  15       66.76       66.05      9.75 o 
 -14   0  15        6.77        8.65      7.73 o 
 -13   0  15      184.38      196.92      8.21 o 
 -12   0  15      101.26       77.29      6.39 o 
 -11   0  15        7.78        4.83      5.18 o 
 -10   0  15       92.49      106.87      7.09 o 
  -9   0  15      269.46      246.93      9.68 o 
  -8   0  15      158.16      168.92      7.47 o 
  -7   0  15      427.59      378.04     11.76 o 
  -6   0  15      101.96       89.77      5.73 o 
  -5   0  15      122.42      117.31      6.48 o 
  -4   0  15      195.71      202.18      8.74 o 
  -3   0  15       49.93       51.23      5.26 o 
  -2   0  15      176.64      171.05      7.26 o 
  -1   0  15      355.67      332.13     15.56 o 
   0   0  15       43.61       48.18      5.14 o 
   1   0  15      163.68      133.64      6.77 o 
   2   0  15       52.17       65.56      5.81 o 
   3   0  15        7.15       10.69      6.86 o 
   4   0  15       21.81       18.50      8.44 o 
   5   0  15       24.87       30.79      9.33 o 
   6   0  15      185.42      156.06     13.06 o 
   7   0  15      163.96      156.41     11.07 o 
   8   0  15       18.31       19.95      9.46 o 
   9   0  15       44.41       68.75      9.93 o 
  10   0  15        0.95       -5.53      9.89 o 
  11   0  15        8.94       11.69     10.77 o 
  12   0  15        0.00       17.64     11.92 o 
  13   0  15        3.98       -2.78     12.32 o 
  14   0  15        5.49       11.88     13.19 o 
  15   0  15        0.37       -3.95     13.54 o 
  16   0  15        9.90       10.03     14.55 o 
 -20   1  15      447.69      451.69     22.52 o 
 -19   1  15      142.85      146.45     31.10 o 
 -18   1  15      361.38      334.14     35.30 o 
 -17   1  15       24.59       19.62      9.86 o 
 -16   1  15      190.93      174.88     11.78 o 
 -15   1  15      471.57      480.01     18.25 o 
 -14   1  15      714.57      727.81     22.55 o 
 -13   1  15      152.82      152.10     10.16 o 
 -12   1  15     1689.93     1691.34     79.25 o 
 -11   1  15      202.19      224.21      9.58 o 
 -10   1  15      367.58      339.84     13.72 o 
  -9   1  15     1464.21     1448.56     33.63 o 
  -8   1  15       95.40       97.59      7.30 o 
  -7   1  15     4028.47     4270.71    104.32 o 
  -6   1  15     1144.00     1125.01     25.18 o 
  -5   1  15      323.92      277.49      9.72 o 
  -4   1  15     1388.09     1434.70     37.68 o 
  -3   1  15     1051.31      912.77     30.71 o 
  -2   1  15      913.58      934.60     24.05 o 
  -1   1  15     2615.87     2656.12     66.38 o 
   0   1  15      284.43      234.18      9.27 o 
   1   1  15      200.88      203.84     16.51 o 
   2   1  15      290.47      250.68     11.02 o 
   3   1  15      756.99      780.65     23.12 o 
   4   1  15      686.62      733.96     21.54 o 
   5   1  15     2635.63     2684.98     65.10 o 
   6   1  15      152.17      147.39      9.85 o 
   7   1  15      151.49      167.33      9.68 o 
   8   1  15      576.97      558.10     19.00 o 
   9   1  15      233.65      212.28     11.43 o 
  10   1  15      369.32      343.25     18.47 o 
  11   1  15      240.36      245.13     16.09 o 
  12   1  15       87.79       99.60     21.74 o 
  13   1  15      351.13      323.47     18.68 o 
  14   1  15       30.76       51.77     21.99 o 
  15   1  15        1.37      -13.27     13.27 o 
  16   1  15       43.47       41.56     14.70 o 
 -19   2  15       13.12       10.64     11.80 o 
 -18   2  15       36.97       54.89     11.47 o 
 -17   2  15       87.98       96.53     11.60 o 
 -16   2  15       26.20        9.88      9.65 o 
 -15   2  15       30.26       42.72      9.48 o 
 -14   2  15       95.94      106.79     11.51 o 
 -13   2  15      155.08      148.26     11.78 o 
 -12   2  15      204.75      201.44     10.25 o 
 -11   2  15        5.91       10.50      7.01 o 
 -10   2  15      245.77      248.20     10.08 o 
  -9   2  15      299.87      314.63     12.82 o 
  -8   2  15      349.33      376.06     13.14 o 
  -7   2  15      136.55      133.50     13.88 o 
  -6   2  15       49.34       62.55      6.82 o 
  -5   2  15      871.52      901.02     24.03 o 
  -4   2  15        3.56        2.61      5.01 o 
  -3   2  15      292.23      300.88     11.23 o 
  -2   2  15      159.38      153.77     11.59 o 
  -1   2  15      258.70      252.94     10.21 o 
   0   2  15      333.23      313.78     13.16 o 
   1   2  15       77.93       93.30      6.89 o 
   2   2  15       87.12       83.52      6.75 o 
   3   2  15       11.47       11.05      6.10 o 
   4   2  15      445.77      435.82     15.54 o 
   5   2  15      170.04      153.23      8.97 o 
   6   2  15       60.05       55.26      7.66 o 
   7   2  15      189.86      171.21     10.28 o 
   8   2  15      162.56      166.24     10.44 o 
   9   2  15      122.80      126.30     10.30 o 
  10   2  15       90.33       90.20     10.19 o 
  11   2  15       10.44       -0.08     11.27 o 
  12   2  15       90.70       87.15     13.54 o 
  13   2  15       14.21        2.59     12.91 o 
  14   2  15       42.20       55.29     14.69 o 
  15   2  15       31.81       28.00     15.58 o 
 -18   3  15       17.80       10.21     11.72 o 
 -17   3  15      133.86      163.83     13.10 o 
 -16   3  15       19.22        6.47     10.40 o 
 -15   3  15       46.33       68.44     10.49 o 
 -14   3  15      359.05      372.72     15.32 o 
 -13   3  15       37.86       38.43      8.57 o 
 -12   3  15      266.98      254.10     11.65 o 
 -11   3  15       21.34       32.58      7.58 o 
 -10   3  15       73.13       72.81      9.70 o 
  -9   3  15      575.80      623.26     26.94 o 
  -8   3  15       32.34       42.32      8.21 o 
  -7   3  15       73.90       63.17      8.05 o 
  -6   3  15      419.49      446.03     17.58 o 
  -5   3  15      297.97      328.81     14.71 o 
  -4   3  15      262.71      264.72     13.63 o 
  -3   3  15       79.00       92.43      6.52 o 
  -2   3  15      102.26      115.01     14.68 o 
  -1   3  15      592.71      595.29     17.85 o 
   0   3  15       42.43       43.00      6.03 o 
   1   3  15      329.04      372.56     13.52 o 
   2   3  15      276.96      304.78     13.27 o 
   3   3  15      514.04      495.21     16.62 o 
   4   3  15      328.22      320.48     19.15 o 
   5   3  15       82.90      103.33      8.38 o 
   6   3  15      113.54      120.89     10.57 o 
   7   3  15       95.42       94.62      9.21 o 
   8   3  15       13.63       18.42     10.40 o 
   9   3  15       18.53        7.95      9.16 o 
  10   3  15       79.03       79.10     10.62 o 
  11   3  15       44.92       35.01     10.67 o 
  12   3  15      128.20      104.50     12.10 o 
  13   3  15       19.47       21.20     20.67 o 
  14   3  15       33.98       29.28     15.19 o 
 -16   4  15       22.12       45.80     16.95 o 
 -15   4  15       26.44       50.09     15.46 o 
 -14   4  15       25.97       11.67     11.05 o 
 -13   4  15       39.37       64.92     18.72 o 
 -12   4  15       35.31       18.95     13.14 o 
 -11   4  15       40.16       35.25     10.18 o 
 -10   4  15        4.90        1.29      9.27 o 
  -9   4  15      130.97       86.69     15.34 o 
  -8   4  15      141.60      127.50     15.65 o 
  -7   4  15      263.29      260.97     19.57 o 
  -6   4  15      165.81      197.16     16.79 o 
  -5   4  15       39.84       60.19     12.89 o 
  -4   4  15       29.09       24.39     12.11 o 
  -3   4  15        6.49        1.58     11.46 o 
  -2   4  15        5.48       12.43     11.82 o 
  -1   4  15      102.48      115.15     14.61 o 
   0   4  15      208.65      176.83     16.95 o 
   1   4  15      260.26      252.09     15.02 o 
   2   4  15      103.92       86.46     11.29 o 
   3   4  15       54.76       49.29     11.20 o 
   4   4  15       31.79       12.83     25.87 o 
   5   4  15        1.02       -0.07     11.11 o 
   6   4  15       14.43       14.56     11.78 o 
   7   4  15       34.70       26.62     10.02 o 
   8   4  15       62.04       60.86     10.93 o 
   9   4  15       45.99       25.29     10.58 o 
  10   4  15        5.99        0.59     11.29 o 
  11   4  15        4.49        5.75     12.25 o 
 -12   5  15        8.30       20.35     16.89 o 
 -11   5  15       24.26       39.30     16.13 o 
 -10   5  15       57.46       52.27     15.79 o 
  -9   5  15       33.57       11.05     14.46 o 
  -8   5  15      117.21      146.19     17.40 o 
  -7   5  15      101.67       80.79     14.69 o 
  -6   5  15        9.94       -0.60     13.23 o 
  -5   5  15       63.62       25.73     13.63 o 
  -4   5  15       33.52       54.12     13.22 o 
  -3   5  15      169.37      208.80     17.97 o 
  -2   5  15        0.99       -6.40     12.45 o 
  -1   5  15       14.33       22.94     13.69 o 
   0   5  15       53.20       52.17     14.62 o 
   1   5  15       85.57       62.01     14.92 o 
   2   5  15       39.28       40.33     14.86 o 
   3   5  15       55.43       75.58     16.14 o 
   4   5  15        8.45       24.54     15.34 o 
   5   5  15       17.84        7.52     13.09 o 
   6   5  15       25.62       36.55     13.40 o 
   7   5  15       13.48       18.52     13.77 o 
   8   5  15        9.13        7.24     14.45 o 
 -11  -5  16        0.70       36.10     27.60 o 
 -10  -5  16        9.60      -10.34     25.39 o 
  -9  -5  16        1.44      -22.47     22.47 o 
  -8  -5  16       39.74       71.75     23.99 o 
  -7  -5  16        5.59       16.32     24.45 o 
  -6  -5  16        3.71       -1.37     23.76 o 
  -5  -5  16        8.69       -0.48     21.46 o 
  -4  -5  16        5.01      -21.91     22.60 o 
  -3  -5  16       17.02        9.79     22.89 o 
  -2  -5  16       15.48       -9.26     22.88 o 
  -1  -5  16        1.21      -19.70     20.57 o 
   0  -5  16        3.72       13.26     22.12 o 
   1  -5  16       11.15        3.00     22.51 o 
   2  -5  16       16.83        7.69     21.27 o 
   3  -5  16        8.15       16.16     23.64 o 
   4  -5  16        3.25      -22.27     22.27 o 
   5  -5  16        8.49        5.92     23.28 o 
   6  -5  16        5.66       20.80     24.22 o 
   7  -5  16        0.13       -5.40     23.98 o 
 -15  -4  16        8.24        9.12     11.60 o 
 -14  -4  16       13.28       25.61     26.63 o 
 -13  -4  16       27.79       36.03     24.01 o 
 -12  -4  16      120.31       64.16     25.50 o 
 -11  -4  16       32.68       13.81     23.23 o 
 -10  -4  16       99.14      101.96     23.39 o 
  -9  -4  16      149.38       89.78     24.57 o 
  -8  -4  16       27.08       -9.16     21.23 o 
  -7  -4  16      105.94      129.26     23.18 o 
  -6  -4  16       11.63        7.98     20.82 o 
  -5  -4  16      209.32      197.72     25.61 o 
  -4  -4  16       36.12        0.98     20.31 o 
  -3  -4  16        4.31       -0.62     18.14 o 
  -2  -4  16       93.81      108.04     23.13 o 
  -1  -4  16       57.19       62.67     21.60 o 
   0  -4  16      129.89      115.32     23.00 o 
   1  -4  16       59.94       50.39     21.36 o 
   2  -4  16       38.72       15.26     20.07 o 
   3  -4  16      224.31      224.13     25.49 o 
   4  -4  16       19.20       12.19     18.14 o 
   5  -4  16       25.42       25.29     20.82 o 
   6  -4  16       22.57       15.48     20.98 o 
   7  -4  16        5.09       17.83     21.80 o 
   8  -4  16       54.92       36.64     22.21 o 
   9  -4  16        0.22        6.55     21.72 o 
  10  -4  16        4.30       -8.67     23.70 o 
  11  -4  16       10.45       12.47     24.95 o 
 -18  -3  16       26.61       31.43     20.03 o 
 -17  -3  16       15.75        8.46     15.49 o 
 -16  -3  16      149.91      161.71     17.35 o 
 -15  -3  16       19.93       21.40     13.65 o 
 -14  -3  16       18.41       27.20     21.68 o 
 -13  -3  16      522.68      474.60     24.25 o 
 -12  -3  16        5.12       11.01     12.41 o 
 -11  -3  16        4.05        4.83     11.13 o 
 -10  -3  16       22.76       -3.61     12.01 o 
  -9  -3  16        9.05       -3.83     10.24 o 
  -8  -3  16       57.12       66.69     11.01 o 
  -7  -3  16       45.94       56.60     12.01 o 
  -6  -3  16       39.50       35.04      9.11 o 
  -5  -3  16      506.76      506.50     22.63 o 
  -4  -3  16      247.12      237.50     14.56 o 
  -3  -3  16       89.74       77.21      8.74 o 
  -2  -3  16       47.59       45.23      7.49 o 
  -1  -3  16      161.04      163.32     10.30 o 
   0  -3  16      246.79      232.34     40.98 o 
   1  -3  16      698.54      690.64     42.94 o 
   2  -3  16       58.94       42.70     18.37 o 
   3  -3  16       78.86       87.56     19.76 o 
   4  -3  16      346.34      289.07     27.16 o 
   5  -3  16        1.69        5.14      6.43 o 
   6  -3  16        6.15       -2.91      6.93 o 
   7  -3  16       56.75       44.18     10.55 o 
   8  -3  16        2.42       -2.65      8.06 o 
   9  -3  16      162.37      143.80     11.51 o 
  10  -3  16       78.80      111.37     24.23 o 
  11  -3  16       17.42       -2.87     22.43 o 
  12  -3  16        2.09        9.89     23.80 o 
  13  -3  16        5.70       23.97     26.69 o 
 -19  -2  16      211.70      184.59     27.60 o 
 -18  -2  16       68.90       74.15     16.51 o 
 -17  -2  16      115.33      122.02     16.52 o 
 -16  -2  16      119.92      125.99     15.89 o 
 -15  -2  16       60.03       20.88     13.67 o 
 -14  -2  16      232.27      262.39     18.51 o 
 -13  -2  16      220.61      234.27     16.84 o 
 -12  -2  16      155.67      182.38     19.40 o 
 -11  -2  16     2210.71     2093.45     72.67 o 
 -10  -2  16      959.13      906.79     35.29 o 
  -9  -2  16      226.70      185.98     14.28 o 
  -8  -2  16      620.55      638.80     26.55 o 
  -7  -2  16      599.98      625.67     26.26 o 
  -6  -2  16      337.16      302.47     27.48 o 
  -5  -2  16     1826.34     1866.84     93.38 o 
  -4  -2  16       61.80       81.39     16.69 o 
  -3  -2  16     2635.26     2535.49    118.67 o 
   2  -2  16      898.30      881.09     48.45 o 
   3  -2  16      635.05      655.25     41.53 o 
   4  -2  16      464.25      456.81     34.64 o 
   5  -2  16      358.34      330.06     27.73 o 
   6  -2  16       14.11       25.12     16.89 o 
   7  -2  16      206.89      202.83     23.71 o 
   8  -2  16      787.99      732.26     46.60 o 
   9  -2  16      515.77      489.48     37.87 o 
  10  -2  16       77.97       65.69     22.00 o 
  11  -2  16       15.95       12.06     21.72 o 
  12  -2  16      277.69      223.01     29.14 o 
  13  -2  16       33.82        9.76     23.87 o 
  14  -2  16        3.07       -9.40     24.52 o 
  15  -2  16        9.51       35.72     26.32 o 
 -20  -1  16       32.93       44.01     22.42 o 
 -19  -1  16       55.34       36.07     22.75 o 
 -18  -1  16       30.46       47.50     20.88 o 
 -17  -1  16        8.54       12.20     11.08 o 
 -16  -1  16       97.36      108.97     10.59 o 
 -15  -1  16      216.42      240.00     12.50 o 
 -14  -1  16        8.33        5.31      8.36 o 
 -13  -1  16      201.28      192.46     10.61 o 
 -12  -1  16     1087.43     1088.43     33.48 o 
 -11  -1  16      112.58       99.68      8.64 o 
 -10  -1  16      219.37      214.42     10.43 o 
  -9  -1  16      179.81      201.42      9.97 o 
  -8  -1  16      261.70      284.89     12.80 o 
  -7  -1  16      911.17      916.70     22.32 o 
  -6  -1  16      114.17      103.14      6.31 o 
  -5  -1  16      336.34      381.26     11.28 o 
  -4  -1  16     1474.86     1582.59     35.53 o 
  -3  -1  16       40.62       53.46      4.60 o 
  -2  -1  16      140.50      181.79      9.30 o 
  -1  -1  16      303.41      318.13      9.69 o 
   0  -1  16      588.06      639.42     15.31 o 
   1  -1  16     1137.54     1185.19     35.84 o 
   2  -1  16      209.72      188.21      9.92 o 
   3  -1  16       85.58       74.08     11.22 o 
   4  -1  16      242.12      250.18     11.61 o 
   5  -1  16      100.48      104.88      6.39 o 
   6  -1  16       31.21       37.28      8.25 o 
   7  -1  16       79.26       76.60      9.34 o 
   8  -1  16      324.86      345.96     17.20 o 
   9  -1  16      390.95      408.78     19.17 o 
  10  -1  16       16.74       16.37      9.71 o 
  11  -1  16        8.46       -6.87     22.02 o 
  12  -1  16       74.63       92.50     12.11 o 
  13  -1  16       45.25       72.41     24.58 o 
  14  -1  16        6.88       11.70     24.67 o 
  15  -1  16       58.44       59.57     27.36 o 
 -20   0  16      259.16      315.62     35.27 o 
 -19   0  16       39.18       20.78     13.78 o 
 -18   0  16       73.30       94.20     13.97 o 
 -17   0  16     1224.72     1192.86     44.44 o 
 -16   0  16      105.45      123.23     10.30 o 
 -15   0  16        4.67       -8.03      8.03 o 
 -14   0  16      785.90      802.32     24.16 o 
 -13   0  16     1243.75     1342.39     33.66 o 
 -12   0  16      922.59      992.88     22.04 o 
 -11   0  16      267.61      261.91      9.08 o 
 -10   0  16       78.36      103.19      6.26 o 
  -9   0  16     1088.09     1193.80     24.84 o 
  -8   0  16      135.60      121.16      6.95 o 
  -7   0  16     1061.91      963.75     23.20 o 
  -6   0  16     2518.46     2720.74     59.55 o 
  -5   0  16     6777.64     7117.99    171.83 o 
  -4   0  16     1055.12     1171.09     26.36 o 
  -3   0  16        2.29       -4.47      4.73 o 
  -2   0  16       67.99       47.42      5.34 o 
  -1   0  16       79.61       79.63      5.94 o 
   0   0  16     1109.97     1127.75     29.49 o 
   1   0  16     2462.80     2433.00     75.54 o 
   2   0  16       54.80       58.31      5.93 o 
   3   0  16     3573.47     3689.89    113.54 o 
   4   0  16      358.22      440.65     18.61 o 
   5   0  16       34.35       35.64      7.51 o 
   6   0  16     4209.88     4388.91    134.85 o 
   7   0  16      304.71      336.52     18.32 o 
   8   0  16       37.47       58.66     12.74 o 
   9   0  16      345.10      367.19     18.74 o 
  10   0  16      122.73      120.80     12.32 o 
  11   0  16      508.74      583.81     28.94 o 
  12   0  16       11.56       29.34     11.93 o 
  13   0  16       68.66       62.69     13.11 o 
  14   0  16      849.04      854.94     33.74 o 
  15   0  16       31.77       29.16     14.30 o 
  16   0  16       43.73       26.18     14.78 o 
 -20   1  16       28.16       41.72     13.21 o 
 -19   1  16       54.87       51.63     14.15 o 
 -18   1  16       31.16       35.17     11.95 o 
 -17   1  16        5.68       12.25     11.31 o 
 -16   1  16      101.30      103.28     10.68 o 
 -15   1  16      208.29      218.64     12.17 o 
 -14   1  16       28.01       15.87      8.26 o 
 -13   1  16      167.20      151.86     10.10 o 
 -12   1  16     1043.87     1060.24     28.65 o 
 -11   1  16      117.69      112.32      7.48 o 
 -10   1  16      213.73      202.91      8.57 o 
  -9   1  16      178.18      204.40      8.33 o 
  -8   1  16      294.76      298.68     10.78 o 
  -7   1  16      894.53      919.43     25.03 o 
  -6   1  16      130.24      126.84      7.22 o 
  -5   1  16      291.98      327.95     13.56 o 
  -4   1  16     1437.81     1558.79     34.25 o 
  -3   1  16       47.86       50.34      5.76 o 
  -2   1  16      117.13      153.15      7.74 o 
  -1   1  16      288.16      320.20     12.11 o 
   0   1  16      561.62      596.66     18.46 o 
   1   1  16     1129.85     1209.93     31.57 o 
   2   1  16      213.47      202.78     11.81 o 
   3   1  16       90.15       78.61      8.05 o 
   4   1  16      241.72      270.21     11.73 o 
   5   1  16      106.70      114.52      8.64 o 
   6   1  16       36.42       38.66      7.59 o 
   7   1  16       80.51       70.70      8.38 o 
   8   1  16      307.92      322.05     14.69 o 
   9   1  16      360.81      383.84     29.81 o 
  10   1  16       17.36       13.84     10.89 o 
  11   1  16       15.63       -5.68     11.68 o 
  12   1  16       79.95       52.31     13.21 o 
  13   1  16       45.87       37.77     13.05 o 
  14   1  16        7.31       -4.10     13.17 o 
  15   1  16       57.40       34.12     14.02 o 
  16   1  16        3.73        7.94     18.36 o 
 -19   2  16      217.72      240.74     15.06 o 
 -18   2  16       69.31       75.62     12.14 o 
 -17   2  16      117.97      129.35     12.23 o 
 -16   2  16      102.53      118.64     11.26 o 
 -15   2  16       45.88       30.03      9.31 o 
 -14   2  16      253.67      275.62     12.61 o 
 -13   2  16      225.75      236.82     12.43 o 
 -12   2  16      161.90      200.52     10.09 o 
 -11   2  16     2114.46     2122.46     51.77 o 
 -10   2  16      888.65      877.93     28.50 o 
  -9   2  16      232.92      205.55      9.32 o 
  -8   2  16      593.41      631.29     24.14 o 
  -7   2  16      623.36      651.53     18.31 o 
  -6   2  16      465.62      442.69     32.97 o 
  -5   2  16     1840.82     1904.82     47.61 o 
  -4   2  16       83.85       97.71      8.75 o 
  -3   2  16     2535.92     2449.59     61.19 o 
  -2   2  16       71.43       57.31      6.02 o 
  -1   2  16      101.68      104.93      8.74 o 
   0   2  16     1582.18     1643.04     42.08 o 
   1   2  16     2061.09     2194.74     69.23 o 
   2   2  16      873.77      842.67     23.89 o 
   3   2  16      642.43      666.43     24.79 o 
   4   2  16      456.12      478.23     16.58 o 
   5   2  16      342.51      341.02     14.22 o 
   6   2  16       35.26       17.13      7.22 o 
   7   2  16      181.40      200.42     10.96 o 
   8   2  16      794.89      760.55     23.39 o 
   9   2  16      505.39      485.38     18.84 o 
  10   2  16       69.61       73.33     10.24 o 
  11   2  16       18.54       11.10      9.78 o 
  12   2  16      262.93      220.95     16.58 o 
  13   2  16       25.25       50.36     13.66 o 
  14   2  16        9.70       -9.27     14.05 o 
  15   2  16        8.33       19.61     14.45 o 
 -18   3  16       28.74       30.89     11.72 o 
 -17   3  16       16.76       19.41     11.34 o 
 -16   3  16      150.28      173.94     20.39 o 
 -15   3  16       17.90       32.52      9.69 o 
 -14   3  16       12.05       22.02      9.08 o 
 -13   3  16      491.19      478.43     17.32 o 
 -12   3  16        5.08        6.00      8.02 o 
 -11   3  16        6.23        1.37      9.10 o 
 -10   3  16       18.97       26.66      7.24 o 
  -9   3  16       26.03       17.63     18.18 o 
  -8   3  16       58.31       55.95      8.85 o 
  -7   3  16       46.16       48.60      8.32 o 
  -6   3  16       16.61       32.87      7.85 o 
  -5   3  16      492.54      498.11     19.03 o 
  -4   3  16      266.07      250.40     15.36 o 
  -3   3  16       98.20       79.90      8.06 o 
  -2   3  16       54.89       65.01     10.06 o 
  -1   3  16      192.73      204.83     11.45 o 
   0   3  16      260.82      264.24     13.24 o 
   1   3  16      670.93      673.82     20.17 o 
   2   3  16       21.11       23.74      6.74 o 
   3   3  16       73.55       95.32      9.76 o 
   4   3  16      353.44      339.20     13.95 o 
   5   3  16        2.91        1.42      7.65 o 
   6   3  16        2.81        1.49      7.90 o 
   7   3  16       48.49       54.11      8.92 o 
   8   3  16        2.54        5.21      8.74 o 
   9   3  16      148.74      157.97     11.44 o 
  10   3  16       69.15       72.86     10.70 o 
  11   3  16       18.06       -2.07     10.30 o 
  12   3  16        2.16        2.82     10.88 o 
  13   3  16        3.60       17.25     14.81 o 
 -15   4  16        8.77       -3.58     15.22 o 
 -14   4  16       17.10       11.64     13.98 o 
 -13   4  16       28.30       45.41     12.51 o 
 -12   4  16      118.37       73.23     14.76 o 
 -11   4  16       36.69       24.34     14.19 o 
 -10   4  16       83.91       99.24     11.14 o 
  -9   4  16      130.20       70.98     15.62 o 
  -8   4  16       46.69       28.09     13.93 o 
  -7   4  16      104.24      141.07     16.15 o 
  -6   4  16       12.90        5.52     12.05 o 
  -5   4  16      206.80      227.64     17.81 o 
  -4   4  16       23.89       34.42     12.30 o 
  -3   4  16        4.52        4.72     12.50 o 
  -2   4  16       70.94      101.57     14.79 o 
  -1   4  16       53.19       49.06     13.72 o 
   0   4  16      140.43      132.88     16.46 o 
   1   4  16       52.31       63.80     11.42 o 
   2   4  16       38.27       36.67     10.72 o 
   3   4  16      223.86      224.53     19.86 o 
   4   4  16       14.34       -1.10     10.93 o 
   5   4  16       24.19       10.08     11.81 o 
   6   4  16       14.56       22.63     12.55 o 
   7   4  16        3.86       11.43     10.07 o 
   8   4  16       56.08       31.37     10.94 o 
   9   4  16        0.56        2.55     20.26 o 
  10   4  16        3.20       11.43     15.07 o 
  11   4  16       11.48       18.37     15.54 o 
 -11   5  16        1.16      -10.39     16.51 o 
 -10   5  16       13.89       45.19     15.87 o 
  -9   5  16        1.07       -2.04     14.88 o 
  -8   5  16       37.67       36.60     14.64 o 
  -7   5  16       11.28        3.38     13.68 o 
  -6   5  16        5.58        4.90     13.37 o 
  -5   5  16       10.91       -4.79     13.13 o 
  -4   5  16        4.13        1.84     12.93 o 
  -3   5  16       17.83       18.18     13.61 o 
  -2   5  16       14.68        1.98     13.40 o 
  -1   5  16        1.25        6.79     13.61 o 
   0   5  16        6.16        1.21     14.01 o 
   1   5  16        9.32       13.96     14.33 o 
   2   5  16       18.74       25.60     15.69 o 
   3   5  16        5.83       16.06     15.09 o 
   4   5  16        2.86       27.34     16.28 o 
   5   5  16       12.48       -0.26     12.63 o 
   6   5  16        4.69        8.37     13.94 o 
   7   5  16        0.26      -13.90     13.90 o 
 -11  -5  17        4.94        5.75     26.86 o 
 -10  -5  17        0.95       26.52     27.61 o 
  -9  -5  17       23.00      -12.67     24.70 o 
  -8  -5  17        3.50        3.91     22.88 o 
  -7  -5  17       21.74       23.22     24.81 o 
  -6  -5  17       31.95       22.54     24.80 o 
  -5  -5  17        3.42        3.61     23.96 o 
  -4  -5  17       65.75       57.36     25.00 o 
  -3  -5  17        1.90      -17.05     23.23 o 
  -2  -5  17        7.95      -23.46     23.46 o 
  -1  -5  17       10.53       22.69     23.82 o 
   0  -5  17       39.35       10.95     22.87 o 
   1  -5  17        9.48       13.82     23.73 o 
   2  -5  17        5.20       25.02     24.79 o 
   3  -5  17       14.40       -0.26     21.76 o 
   4  -5  17        7.06       40.01     24.75 o 
   5  -5  17        8.11      -23.55     23.55 o 
   6  -5  17        2.25      -23.89     23.89 o 
 -15  -4  17       15.77        6.50     10.84 o 
 -14  -4  17        1.73       -1.51     25.99 o 
 -13  -4  17        6.77        6.64     25.46 o 
 -12  -4  17       29.12       34.60     22.91 o 
 -11  -4  17       36.55        9.92     24.25 o 
 -10  -4  17        6.90       17.21     23.46 o 
  -9  -4  17      101.40       94.05     23.33 o 
  -8  -4  17        9.58       52.28     22.88 o 
  -7  -4  17       27.79       33.99     22.05 o 
  -6  -4  17       78.56       56.49     22.75 o 
  -5  -4  17       27.40       87.02     23.06 o 
  -4  -4  17      111.92       84.13     22.87 o 
  -3  -4  17       68.59       61.64     20.43 o 
  -2  -4  17        6.48       -4.19     18.71 o 
  -1  -4  17       44.11       36.23     19.86 o 
   0  -4  17        4.05       26.05     20.56 o 
   1  -4  17       55.33       42.90     21.79 o 
   2  -4  17       52.14       57.86     21.81 o 
   3  -4  17       70.21       76.02     20.82 o 
   4  -4  17        4.92        0.65     20.40 o 
   5  -4  17       17.07        6.00     21.14 o 
   6  -4  17        9.66        1.17     21.32 o 
   7  -4  17        6.15       14.87     22.26 o 
   8  -4  17       91.89       94.46     25.28 o 
   9  -4  17       34.56       42.49     23.91 o 
  10  -4  17        2.72       35.62     25.27 o 
 -17  -3  17       33.68       15.11     15.97 o 
 -16  -3  17        4.80       -4.85     14.75 o 
 -15  -3  17      323.72      310.68     22.00 o 
 -14  -3  17       36.75       27.72     14.14 o 
 -13  -3  17       21.65       20.08     13.00 o 
 -12  -3  17       27.11       22.83     14.87 o 
 -11  -3  17       62.71       55.52     12.42 o 
 -10  -3  17      168.41      175.33     15.25 o 
  -9  -3  17       21.37       29.63     11.14 o 
  -8  -3  17      268.51      216.38     14.76 o 
  -7  -3  17      690.14      708.80     29.74 o 
  -6  -3  17      109.53       79.28     10.81 o 
  -5  -3  17      270.80      225.46     14.31 o 
  -4  -3  17      494.86      523.26     22.77 o 
  -3  -3  17       39.59       33.52      8.62 o 
  -2  -3  17      294.35      265.24     15.72 o 
  -1  -3  17        7.70        7.40      7.80 o 
   0  -3  17      501.19      412.48     38.83 o 
   1  -3  17      280.33      277.87     15.15 o 
   2  -3  17       33.10       35.22      7.90 o 
   3  -3  17      359.43      314.10     16.66 o 
   4  -3  17      652.70      610.02     24.70 o 
   5  -3  17       11.23       26.24     21.19 o 
   6  -3  17       34.87       37.98      8.99 o 
   7  -3  17        8.21        5.69      8.90 o 
   8  -3  17        2.29        3.82      9.23 o 
   9  -3  17       47.67       43.56     10.16 o 
  10  -3  17      133.42      109.34     25.49 o 
  11  -3  17       15.79        8.13     23.93 o 
  12  -3  17       43.98       22.80     25.74 o 
 -19  -2  17       82.70       79.17     17.98 o 
 -18  -2  17       38.78       38.04     15.40 o 
 -17  -2  17        5.96       15.71     14.83 o 
 -16  -2  17       57.08       65.31     14.95 o 
 -15  -2  17       20.27        9.73     13.67 o 
 -14  -2  17      136.15      164.89     16.07 o 
 -13  -2  17       10.59       14.32     12.70 o 
 -12  -2  17       73.63       69.78     12.73 o 
 -11  -2  17      370.43      406.60     22.94 o 
 -10  -2  17       37.91       36.79     11.74 o 
  -9  -2  17       15.50       11.71     19.83 o 
  -8  -2  17      264.48      297.06     35.44 o 
  -7  -2  17      241.13      232.99     15.63 o 
  -6  -2  17      574.81      646.58     27.73 o 
  -5  -2  17      563.32      529.53     25.38 o 
  -4  -2  17       49.92       55.94     15.48 o 
  -3  -2  17       25.05       42.13     15.71 o 
  -2  -2  17      108.33       76.53     17.20 o 
   0  -2  17      480.75      449.68     26.39 o 
   1  -2  17     2141.03     2291.57     79.90 o 
   2  -2  17      191.18      201.30     21.06 o 
   3  -2  17      836.98      888.23     53.45 o 
   4  -2  17      187.55      189.82     21.08 o 
   5  -2  17       38.47       20.21     16.34 o 
   6  -2  17       24.54       29.30     18.35 o 
   7  -2  17       73.51       74.26     18.87 o 
   8  -2  17       42.41       37.75     20.42 o 
   9  -2  17       38.26       28.60     19.48 o 
  10  -2  17       38.16       35.05     20.51 o 
  11  -2  17       16.52       37.49     23.09 o 
  12  -2  17       90.76      104.10     24.41 o 
  13  -2  17       14.30      -10.67     22.16 o 
  14  -2  17        4.01       23.47     26.44 o 
 -20  -1  17       47.47       17.40     22.91 o 
 -19  -1  17      230.52      187.04     26.60 o 
 -18  -1  17       29.40       50.00     21.49 o 
 -17  -1  17       70.45       79.51     12.27 o 
 -16  -1  17      128.35      135.09     13.26 o 
 -15  -1  17      323.11      328.24     15.46 o 
 -14  -1  17      138.54      139.32     10.52 o 
 -13  -1  17     1158.07     1207.13     34.04 o 
 -12  -1  17      399.65      426.32     17.62 o 
 -11  -1  17      138.65      151.54     15.02 o 
 -10  -1  17      338.74      368.37     15.28 o 
  -9  -1  17     1131.85     1165.29     33.82 o 
  -8  -1  17     1278.89     1321.96     37.80 o 
  -7  -1  17     1134.82     1125.20     31.60 o 
  -6  -1  17       75.46       63.73      8.49 o 
  -5  -1  17      498.64      487.10     13.87 o 
  -4  -1  17     1678.52     1730.17     38.74 o 
  -3  -1  17      240.83      208.80      8.06 o 
  -2  -1  17     1249.11     1280.14     32.00 o 
  -1  -1  17      829.36      856.95     23.69 o 
   0  -1  17      428.66      468.88     14.86 o 
   1  -1  17      582.02      659.92     18.56 o 
   2  -1  17     1058.17     1089.97     32.62 o 
   3  -1  17       77.22       84.59      6.61 o 
   4  -1  17     1304.54     1361.69     35.54 o 
   5  -1  17      122.58      127.14      9.67 o 
   6  -1  17       48.12       60.06      8.94 o 
   7  -1  17      128.69      150.44     11.22 o 
   8  -1  17       27.98       15.91      9.02 o 
   9  -1  17      282.91      302.46     17.08 o 
  10  -1  17      468.06      508.63     22.70 o 
  11  -1  17       11.60       16.21     10.52 o 
  12  -1  17      219.47      284.44     29.68 o 
  13  -1  17       34.42       25.47     25.25 o 
  14  -1  17       62.80       45.79     26.94 o 
  15  -1  17       44.37        5.86     26.87 o 
 -20   0  17       11.82        6.44     18.06 o 
 -19   0  17        0.26       -8.37     13.54 o 
 -18   0  17       64.27       52.39     13.45 o 
 -17   0  17       74.42       61.26     12.90 o 
 -16   0  17       31.93       55.37      9.56 o 
 -15   0  17       79.10       79.87      9.24 o 
 -14   0  17       15.41       24.60      8.03 o 
 -13   0  17       98.66       98.25      7.86 o 
 -12   0  17        2.40       -5.97      5.97 o 
 -11   0  17        1.49       -7.20      7.20 o 
 -10   0  17      271.34      277.47      9.73 o 
  -9   0  17      152.65      149.08      7.45 o 
  -8   0  17      225.68      229.76      7.91 o 
  -7   0  17      440.92      443.54     11.79 o 
  -6   0  17       19.54       18.59      5.03 o 
  -5   0  17       69.32       59.94      5.71 o 
  -4   0  17        7.32        2.18      4.57 o 
  -3   0  17        2.74       -3.49      4.83 o 
  -2   0  17      161.04      142.33      6.49 o 
  -1   0  17       95.33       95.01      5.81 o 
   0   0  17      297.63      290.21     10.05 o 
   1   0  17      341.76      327.49     10.61 o 
   2   0  17        5.86       12.51      5.16 o 
   3   0  17        8.22        9.72      5.38 o 
   4   0  17        1.65       -4.37      6.01 o 
   5   0  17       54.39       33.05      8.80 o 
   6   0  17       80.02       79.04     10.01 o 
   7   0  17       25.51       21.13     10.04 o 
   8   0  17       22.57       41.54     10.47 o 
   9   0  17       46.58       74.07     11.18 o 
  10   0  17        2.36        2.92     10.86 o 
  11   0  17        1.05        6.58     11.88 o 
  12   0  17        0.15        5.40     16.06 o 
  13   0  17        5.14       10.73     12.93 o 
  14   0  17       12.57        2.82     13.75 o 
  15   0  17        2.86        8.28     14.55 o 
 -20   1  17       37.64       31.09     13.14 o 
 -19   1  17      246.77      245.92     23.84 o 
 -18   1  17       52.55       77.14     12.54 o 
 -17   1  17       94.21       77.59     13.15 o 
 -16   1  17      154.02      151.20     18.49 o 
 -15   1  17      302.22      305.61     13.60 o 
 -14   1  17      134.84      146.23     10.30 o 
 -13   1  17     1128.95     1176.06     31.68 o 
 -12   1  17      405.53      447.77     15.91 o 
 -11   1  17      104.40       86.29      8.52 o 
 -10   1  17      351.88      386.24     18.49 o 
  -9   1  17     1244.78     1249.82     28.80 o 
  -8   1  17     1383.76     1436.92     32.20 o 
  -7   1  17     1107.62     1142.84     32.63 o 
  -6   1  17      105.20       95.54      6.97 o 
  -5   1  17      573.06      547.35     16.29 o 
  -4   1  17     1734.58     1748.82     44.22 o 
  -3   1  17      193.88      193.58      7.57 o 
  -2   1  17     1119.79     1194.67     32.53 o 
  -1   1  17      883.76      903.54     24.43 o 
   0   1  17      481.57      498.39     15.87 o 
   1   1  17      554.99      642.97     21.22 o 
   2   1  17     1020.79     1064.10     29.09 o 
   3   1  17      116.86      120.25      8.13 o 
   4   1  17     1407.84     1438.36     46.82 o 
   5   1  17      117.04      132.21      9.11 o 
   6   1  17       64.31       80.04      8.37 o 
   7   1  17      144.66      138.68      9.94 o 
   8   1  17       19.03       17.89     12.47 o 
   9   1  17      262.79      259.55     16.00 o 
  10   1  17      441.21      419.13     22.70 o 
  11   1  17        5.17        9.90     11.39 o 
  12   1  17      245.52      231.42     16.50 o 
  13   1  17       31.67       52.16     22.98 o 
  14   1  17       78.33       85.44     14.73 o 
  15   1  17       53.12       50.76     15.49 o 
 -19   2  17       84.19       82.61     12.74 o 
 -18   2  17       42.47       31.96     11.62 o 
 -17   2  17        3.01        8.53     12.75 o 
 -16   2  17       57.02       74.55     10.62 o 
 -15   2  17       17.82       22.48     12.17 o 
 -14   2  17      145.29      165.47     10.85 o 
 -13   2  17        1.55        5.35      8.08 o 
 -12   2  17       61.14       78.75      8.91 o 
 -11   2  17      379.32      400.57     14.80 o 
 -10   2  17       48.97       31.03      7.41 o 
  -9   2  17       19.11       33.84      9.04 o 
  -8   2  17      218.63      223.17     10.16 o 
  -7   2  17      311.63      293.76     26.42 o 
  -6   2  17      601.50      651.45     23.08 o 
  -5   2  17      675.17      651.30     18.44 o 
  -4   2  17       60.79       55.50      6.41 o 
  -3   2  17       34.95       37.07      6.33 o 
  -2   2  17       99.38       75.05      7.07 o 
  -1   2  17      139.94      133.80      8.51 o 
   0   2  17      398.23      372.39     14.24 o 
   1   2  17     2345.98     2422.38     59.51 o 
   2   2  17      207.09      219.96     13.90 o 
   3   2  17      940.16     1024.31     27.74 o 
   4   2  17      193.32      185.26      9.89 o 
   5   2  17       38.35       42.75      7.88 o 
   6   2  17       15.16       12.72      7.85 o 
   7   2  17       76.66       76.94      9.24 o 
   8   2  17       53.57       59.14      9.16 o 
   9   2  17       55.85       64.53     10.02 o 
  10   2  17       56.16       71.91     10.42 o 
  11   2  17       21.51       21.49     13.76 o 
  12   2  17       93.91      101.10     14.62 o 
  13   2  17       14.47       -2.97     18.52 o 
  14   2  17        1.05       -7.57     13.51 o 
 -17   3  17       39.13       15.06     11.91 o 
 -16   3  17       12.94       25.17     11.31 o 
 -15   3  17      323.80      331.62     20.24 o 
 -14   3  17       29.06       22.18      9.34 o 
 -13   3  17       14.31       12.48      8.65 o 
 -12   3  17       47.34       53.52      8.64 o 
 -11   3  17       54.04       43.69      8.27 o 
 -10   3  17      193.19      202.79     10.18 o 
  -9   3  17       13.12       19.83      7.80 o 
  -8   3  17      231.28      209.92     12.35 o 
  -7   3  17      660.48      710.65     25.09 o 
  -6   3  17       86.50       71.89      8.95 o 
  -5   3  17      313.02      254.46     15.26 o 
  -4   3  17      465.76      527.76     20.11 o 
  -3   3  17       25.43       29.66      7.93 o 
  -2   3  17      311.60      284.91     12.36 o 
  -1   3  17       23.40       33.83      8.46 o 
   0   3  17      458.72      387.52     15.04 o 
   1   3  17      285.73      287.25     12.37 o 
   2   3  17       24.19       26.76      7.20 o 
   3   3  17      398.09      351.96     13.88 o 
   4   3  17      582.63      621.87     19.90 o 
   5   3  17       12.72       39.14      8.31 o 
   6   3  17       49.24       30.12      8.64 o 
   7   3  17       12.75       20.15      9.04 o 
   8   3  17        1.11        1.79      9.38 o 
   9   3  17       48.25       39.52     10.38 o 
  10   3  17      132.11       91.65     11.76 o 
  11   3  17       18.49       10.84     11.28 o 
  12   3  17       34.89       36.59     12.09 o 
  13   3  17       44.01       35.10     15.40 o 
 -15   4  17       18.68       18.82     12.31 o 
 -14   4  17        3.90        5.37     12.90 o 
 -13   4  17        8.60       15.69     12.36 o 
 -12   4  17       27.63       12.16     11.49 o 
 -11   4  17       37.51       28.16     11.03 o 
 -10   4  17        4.84       -1.87      9.78 o 
  -9   4  17       86.92       72.92     10.62 o 
  -8   4  17        8.80       25.01     14.63 o 
  -7   4  17       18.18       24.06     14.07 o 
  -6   4  17       98.13      100.80     15.61 o 
  -5   4  17       18.51       37.68     13.19 o 
  -4   4  17      124.49       95.25     15.46 o 
  -3   4  17       69.02       73.66     14.30 o 
  -2   4  17        5.35        3.31     13.30 o 
  -1   4  17       34.45       49.09     14.27 o 
   0   4  17        2.75        2.56     13.54 o 
   1   4  17       54.82       37.00     14.27 o 
   2   4  17       64.03       68.73     12.04 o 
   3   4  17       67.75       68.64     12.46 o 
   4   4  17        6.37        2.07     12.10 o 
   5   4  17       16.93       12.05     12.05 o 
   6   4  17       12.85       10.03     12.62 o 
   7   4  17        6.04       -2.20     13.20 o 
   8   4  17       98.49       79.46     15.21 o 
   9   4  17       27.88       29.62     14.82 o 
  10   4  17        4.36        2.72     15.65 o 
 -11   5  17        7.40       -7.40     16.51 o 
 -10   5  17        1.15        3.93     15.70 o 
  -9   5  17       17.94        1.53     15.76 o 
  -8   5  17        5.35        5.70     14.86 o 
  -7   5  17       22.18       29.97     15.55 o 
  -6   5  17       30.97       59.27     15.21 o 
  -5   5  17        2.92       16.41     14.31 o 
  -4   5  17       69.13       65.75     15.21 o 
  -3   5  17        1.38       -7.24     14.06 o 
  -2   5  17        5.65        3.89     14.77 o 
  -1   5  17        6.21       19.51     14.72 o 
   0   5  17       38.24       28.36     15.21 o 
   1   5  17       12.42        7.82     15.70 o 
   2   5  17        3.95        9.57     15.92 o 
   3   5  17       17.12       22.74     16.12 o 
   4   5  17        9.19       27.59     17.57 o 
   5   5  17        8.88        7.83     17.48 o 
   6   5  17        1.48       -5.03     13.64 o 
 -10  -5  18        4.72      -14.81     26.25 o 
  -9  -5  18       13.10       48.27     26.22 o 
  -8  -5  18       86.12       90.08     25.78 o 
  -7  -5  18       74.01       57.11     26.50 o 
  -6  -5  18       10.40       28.53     25.45 o 
  -5  -5  18       54.70       74.03     24.79 o 
  -4  -5  18        1.22       -3.06     24.61 o 
  -3  -5  18        0.25       -3.42     22.22 o 
  -2  -5  18        1.47        1.09     24.17 o 
  -1  -5  18       10.62        5.47     23.84 o 
   0  -5  18        1.14       20.60     24.28 o 
   1  -5  18       11.58        0.58     22.24 o 
   2  -5  18        1.60      -23.54     23.54 o 
   3  -5  18        1.61       -8.98     24.32 o 
   4  -5  18       10.88      -24.41     24.41 o 
   5  -5  18        0.93       -2.50     24.77 o 
 -14  -4  18       17.49       15.80      9.81 o 
 -13  -4  18       14.18       -2.78     25.07 o 
 -12  -4  18        8.48        3.76     25.06 o 
 -11  -4  18       41.33       54.36     23.91 o 
 -10  -4  18       33.12       11.32     23.98 o 
  -9  -4  18        4.70       20.44     23.33 o 
  -8  -4  18       28.15       42.43     23.27 o 
  -7  -4  18       34.42        6.85     22.19 o 
  -6  -4  18      125.95      154.16     26.16 o 
  -5  -4  18       86.39       50.85     21.30 o 
  -4  -4  18       80.04       51.07     21.97 o 
  -3  -4  18       63.65       57.27     23.17 o 
  -2  -4  18        0.00      -11.26     20.85 o 
  -1  -4  18        1.54       10.58     21.31 o 
   0  -4  18       97.44       93.19     21.99 o 
   1  -4  18       32.37       24.74     21.92 o 
   2  -4  18       34.13       46.20     22.36 o 
   3  -4  18       38.80       28.51     21.98 o 
   4  -4  18       13.12       20.30     21.97 o 
   5  -4  18       72.71       65.50     23.34 o 
   6  -4  18        3.38        6.27     20.25 o 
   7  -4  18        7.97       -7.83     21.97 o 
   8  -4  18      136.15      118.75     26.98 o 
   9  -4  18        3.38       -3.47     23.55 o 
 -17  -3  18        3.23       10.69     19.02 o 
 -16  -3  18       15.80        9.30     15.07 o 
 -15  -3  18       12.10       12.20     14.66 o 
 -14  -3  18       21.07       26.53     14.51 o 
 -13  -3  18        0.17        5.15     13.32 o 
 -12  -3  18      110.19       99.61     14.57 o 
 -11  -3  18       46.08       25.06     12.74 o 
 -10  -3  18       71.11       81.75     12.96 o 
  -9  -3  18       86.41       64.87     12.53 o 
  -8  -3  18       21.28       32.99     11.32 o 
  -7  -3  18       92.30       99.53     22.56 o 
  -6  -3  18       15.68       26.06     10.09 o 
  -5  -3  18      237.82      233.12     14.67 o 
  -4  -3  18      282.99      279.44     24.60 o 
  -3  -3  18       14.85       23.84      9.43 o 
  -2  -3  18       29.75       14.76      8.99 o 
  -1  -3  18        4.91       -3.32      8.46 o 
   0  -3  18        6.45        2.31      8.61 o 
   1  -3  18      162.18      135.66     11.73 o 
   2  -3  18      150.50      156.71     11.60 o 
   3  -3  18       50.00       69.70      9.64 o 
   4  -3  18       29.52       27.76      8.96 o 
   5  -3  18       38.90       29.97      9.47 o 
   6  -3  18       39.39       36.96      9.84 o 
   7  -3  18       11.42        6.91      9.76 o 
   8  -3  18        3.73       11.98      9.94 o 
   9  -3  18       18.10       12.49     10.60 o 
  10  -3  18        3.67      -11.89     23.83 o 
  11  -3  18        3.13       -9.38     24.47 o 
  12  -3  18        3.22       12.31     26.11 o 
 -18  -2  18       40.44       23.10     15.67 o 
 -17  -2  18      463.21      487.07     27.19 o 
 -16  -2  18       37.24       16.09     15.80 o 
 -15  -2  18       38.61       46.84     18.43 o 
 -14  -2  18      169.10      181.52     16.65 o 
 -13  -2  18        2.06       19.32     13.12 o 
 -12  -2  18      731.62      762.64     33.33 o 
 -11  -2  18        6.95        7.09     11.55 o 
 -10  -2  18        4.49        1.06     11.36 o 
  -9  -2  18      993.38     1004.07     39.19 o 
  -8  -2  18        2.32       -7.02      9.99 o 
  -7  -2  18       21.45       22.38     10.33 o 
  -6  -2  18      748.68      717.65     29.17 o 
  -5  -2  18       10.98       21.16      9.45 o 
  -4  -2  18      543.11      493.36     25.48 o 
  -3  -2  18       20.03       -2.24      8.85 o 
  -2  -2  18      349.52      404.50     20.53 o 
  -1  -2  18      411.15      423.64     21.05 o 
   0  -2  18       11.50       14.36      9.29 o 
   1  -2  18      135.80      122.93     24.86 o 
   2  -2  18      320.23      250.10     24.77 o 
   3  -2  18      347.13      343.56     30.48 o 
   4  -2  18        2.27       22.76     16.33 o 
   5  -2  18       21.61        8.01     16.52 o 
   6  -2  18      217.68      208.52     24.53 o 
   7  -2  18      378.67      375.06     31.68 o 
   8  -2  18        5.91       -1.52     17.99 o 
   9  -2  18       47.38       41.38     22.03 o 
  10  -2  18       12.80       11.48     22.72 o 
  11  -2  18      142.89      117.40     24.64 o 
  12  -2  18        7.00       17.40     24.48 o 
  13  -2  18       22.16       -3.62     25.34 o 
 -19  -1  18        0.01       -1.74     21.59 o 
 -18  -1  18        8.57        3.05     20.39 o 
 -17  -1  18        5.54      -12.86     19.78 o 
 -16  -1  18        6.34       19.50      9.65 o 
 -15  -1  18      103.77      103.38     10.38 o 
 -14  -1  18       31.76       21.46      8.92 o 
 -13  -1  18      237.84      232.10     11.96 o 
 -12  -1  18        9.50       14.64      8.15 o 
 -11  -1  18       20.42       23.41      7.94 o 
 -10  -1  18      197.63      219.31     10.90 o 
  -9  -1  18      161.54      164.88      9.79 o 
  -8  -1  18      259.79      280.25     12.65 o 
  -7  -1  18      137.00      151.37     12.31 o 
  -6  -1  18      338.14      340.92     11.21 o 
  -5  -1  18      389.90      417.29     12.14 o 
  -4  -1  18      362.43      389.47     11.58 o 
  -3  -1  18       33.66       28.94      4.80 o 
  -2  -1  18       10.43       15.09      6.24 o 
  -1  -1  18        6.79        6.00      4.90 o 
   0  -1  18      158.86      166.59      7.69 o 
   1  -1  18      312.22      337.48     12.20 o 
   2  -1  18      211.61      218.63     13.95 o 
   3  -1  18      343.48      359.33     12.86 o 
   4  -1  18       21.31       12.63      7.53 o 
   5  -1  18      151.29      117.17     10.09 o 
   6  -1  18        3.45       -3.60      8.09 o 
   7  -1  18       56.97       44.83      9.43 o 
   8  -1  18      230.74      231.69     13.92 o 
   9  -1  18      459.03      478.90     21.53 o 
  10  -1  18       39.75       51.92     13.83 o 
  11  -1  18       41.83       51.37     23.84 o 
  12  -1  18        0.55       18.03     24.07 o 
  13  -1  18       82.71      112.77     25.77 o 
  14  -1  18       41.06       31.08     27.06 o 
 -20   0  18        7.96       11.99     18.68 o 
 -19   0  18      270.35      283.89     18.85 o 
 -18   0  18      506.06      558.48     34.53 o 
 -17   0  18       54.05       51.38     12.66 o 
 -16   0  18       10.09       29.02      9.35 o 
 -15   0  18        7.40       16.86      8.63 o 
 -14   0  18       19.44       23.97      8.66 o 
 -13   0  18       23.04       29.82      8.15 o 
 -12   0  18      190.57      194.90     14.31 o 
 -11   0  18     2404.29     2441.72     54.68 o 
 -10   0  18     5386.23     5788.98    110.22 o 
  -9   0  18      324.84      343.40     11.33 o 
  -8   0  18      677.26      662.42     15.85 o 
  -7   0  18       90.56       97.91      5.94 o 
  -6   0  18      297.74      322.19     10.25 o 
  -5   0  18       23.20       17.10      5.29 o 
  -4   0  18        1.05       -5.03      5.03 o 
  -3   0  18     1898.03     1980.47     42.91 o 
  -2   0  18     1600.48     1780.16     45.44 o 
  -1   0  18       45.41       50.87      6.74 o 
   0   0  18     3956.15     4086.93     85.63 o 
   1   0  18      389.45      422.31     12.76 o 
   2   0  18      765.66      833.76     20.02 o 
   3   0  18        1.27        2.26      5.46 o 
   4   0  18        4.11        1.66      6.39 o 
   5   0  18     1623.25     1769.41     57.31 o 
   6   0  18      334.85      334.21     13.28 o 
   7   0  18        1.56       23.00      9.70 o 
   8   0  18      255.36      267.16     15.57 o 
   9   0  18      145.89      121.56     13.56 o 
  10   0  18      340.96      355.19     19.89 o 
  11   0  18       34.88       28.90     12.27 o 
  12   0  18       69.92       59.80     13.87 o 
  13   0  18      323.03      323.88     19.73 o 
  14   0  18        2.92        1.71     14.19 o 
  15   0  18        0.17        0.72     26.72 o 
 -19   1  18        0.35        8.51     12.87 o 
 -18   1  18        6.31       -4.83     12.27 o 
 -17   1  18        7.46       -5.36     11.74 o 
 -16   1  18       13.38       28.99     11.20 o 
 -15   1  18      102.88      108.56     10.44 o 
 -14   1  18       57.92       52.58      9.08 o 
 -13   1  18      212.55      210.60     11.27 o 
 -12   1  18       14.88       11.74      7.81 o 
 -11   1  18       15.99        0.18      8.12 o 
 -10   1  18      201.79      206.94      9.22 o 
  -9   1  18      193.85      183.63      8.35 o 
  -8   1  18      284.98      318.43     10.20 o 
  -7   1  18      117.14      131.64      7.03 o 
  -6   1  18      340.47      352.21     19.30 o 
  -5   1  18      347.74      368.65     14.15 o 
  -4   1  18      359.49      367.45     14.17 o 
  -3   1  18       27.30       22.34      5.32 o 
  -2   1  18        9.91       18.48      6.02 o 
  -1   1  18       25.86       24.31      6.55 o 
   0   1  18      172.52      198.15     10.19 o 
   1   1  18      305.09      333.09     13.38 o 
   2   1  18      209.88      218.63     10.32 o 
   3   1  18      334.17      356.58     14.10 o 
   4   1  18       14.65       17.42     10.06 o 
   5   1  18      141.66      156.56     10.93 o 
   6   1  18        2.85        2.11      7.72 o 
   7   1  18       48.52       47.32      8.94 o 
   8   1  18      228.30      219.97     15.29 o 
   9   1  18      427.81      427.50     29.45 o 
  10   1  18       46.39       38.61     12.27 o 
  11   1  18       44.62       29.14     12.73 o 
  12   1  18        0.48        2.33     12.83 o 
  13   1  18       82.88       69.01     14.67 o 
  14   1  18       38.51       34.02     14.97 o 
 -19   2  18       43.68       32.89     13.72 o 
 -18   2  18       39.28       35.18     11.83 o 
 -17   2  18      437.06      480.86     19.68 o 
 -16   2  18       28.19       20.13      9.96 o 
 -15   2  18       52.81       40.63      9.97 o 
 -14   2  18      162.23      167.81     11.23 o 
 -13   2  18        2.77       11.64      8.28 o 
 -12   2  18      765.76      791.50     22.71 o 
 -11   2  18        3.52        1.04      7.62 o 
 -10   2  18        6.44       -7.03      7.03 o 
  -9   2  18      966.16     1037.19     27.50 o 
  -8   2  18        1.46        4.50      6.64 o 
  -7   2  18       34.39       20.21     10.43 o 
  -6   2  18      657.66      660.09     30.10 o 
  -5   2  18       15.63       16.61      6.41 o 
  -4   2  18      581.69      563.52     17.30 o 
  -3   2  18       21.23       15.80      6.42 o 
  -2   2  18      316.12      362.92     16.83 o 
  -1   2  18      406.17      412.16     14.84 o 
   0   2  18       13.76        9.51      8.44 o 
   1   2  18      133.95      109.47      8.35 o 
   2   2  18      292.19      284.51     12.53 o 
   3   2  18      363.31      430.53     16.14 o 
   4   2  18       20.95       25.38     10.03 o 
   5   2  18       20.80       20.81      8.15 o 
   6   2  18      182.68      193.89     11.08 o 
   7   2  18      340.59      374.87     20.08 o 
   8   2  18       17.46        5.55      9.20 o 
   9   2  18       44.28       21.50      9.37 o 
  10   2  18       12.24       25.67     12.77 o 
  11   2  18      142.38      126.37     14.67 o 
  12   2  18        5.23       -5.40     13.58 o 
  13   2  18       22.67       16.95     13.63 o 
 -17   3  18        6.61       11.02     12.88 o 
 -16   3  18       17.19        8.89      9.98 o 
 -15   3  18       17.79       18.83      9.90 o 
 -14   3  18       20.79       23.66      9.68 o 
 -13   3  18        1.48       -4.74      8.77 o 
 -12   3  18       93.96      116.91      9.95 o 
 -11   3  18       36.78       38.52      8.40 o 
 -10   3  18       77.53       90.44      8.68 o 
  -9   3  18       87.61       75.04      7.97 o 
  -8   3  18       20.26       29.61      8.94 o 
  -7   3  18      116.65      125.19     10.35 o 
  -6   3  18       18.68       17.40      8.32 o 
  -5   3  18      217.08      222.63     12.09 o 
  -4   3  18      236.91      259.04     32.69 o 
  -3   3  18       11.69       10.67     10.63 o 
  -2   3  18       36.40       26.67      6.95 o 
  -1   3  18        5.31       -1.59      6.84 o 
   0   3  18       11.51        2.17      7.10 o 
   1   3  18      191.96      199.02     11.79 o 
   2   3  18      152.73      149.90      9.75 o 
   3   3  18       48.17       63.77      8.47 o 
   4   3  18       17.40       34.33      8.30 o 
   5   3  18       35.72       25.57      8.61 o 
   6   3  18       38.15       25.99      8.89 o 
   7   3  18        9.30        5.94      9.27 o 
   8   3  18        3.98       10.97      9.75 o 
   9   3  18       14.83        5.83     10.26 o 
  10   3  18        3.19      -10.66     10.66 o 
  11   3  18        2.51      -10.59     10.59 o 
  12   3  18        3.16       -8.08     14.62 o 
 -14   4  18       23.10       28.25     12.87 o 
 -13   4  18       13.20        2.62     12.15 o 
 -12   4  18        6.38        4.46     12.13 o 
 -11   4  18       40.29       68.36     11.55 o 
 -10   4  18       26.42       30.81     15.93 o 
  -9   4  18        5.54       22.19     10.09 o 
  -8   4  18       20.17       56.22     15.68 o 
  -7   4  18       28.60       26.11     14.67 o 
  -6   4  18      131.78      153.63     17.46 o 
  -5   4  18       80.07       42.60     14.83 o 
  -4   4  18       81.63       70.78     15.66 o 
  -3   4  18       75.78       83.51     16.00 o 
  -2   4  18        1.17       21.03     14.47 o 
  -1   4  18        0.39        0.92     13.53 o 
   0   4  18       80.58       99.77     16.26 o 
   1   4  18       28.58        0.47     14.15 o 
   2   4  18       36.79       45.13     15.29 o 
   3   4  18       34.55       14.92     12.18 o 
   4   4  18       11.31       18.31     12.72 o 
   5   4  18       66.41       93.68     14.19 o 
   6   4  18        4.58        0.94     13.11 o 
   7   4  18        9.01       10.19     13.66 o 
   8   4  18      129.75      157.90     16.55 o 
   9   4  18        4.02        1.20     15.00 o 
 -10   5  18        3.91       -0.51     16.50 o 
  -9   5  18       12.29       43.94     16.85 o 
  -8   5  18       80.44       69.00     17.17 o 
  -7   5  18       68.65       65.03     16.60 o 
  -6   5  18        7.23       14.66     15.65 o 
  -5   5  18       47.27       54.07     16.03 o 
  -4   5  18        1.70       -9.38     14.32 o 
  -3   5  18        0.56       16.25     15.45 o 
  -2   5  18        1.10       13.32     15.34 o 
  -1   5  18        9.37       10.98     15.36 o 
   0   5  18        2.78      -15.02     15.02 o 
   1   5  18        9.83       -6.63     16.44 o 
   2   5  18        0.56      -15.20     15.20 o 
   3   5  18        0.59       -1.83     16.05 o 
   4   5  18       10.95      -11.09     17.61 o 
   5   5  18        0.64      -17.99     17.99 o 
  -9  -5  19        2.69       23.78     26.41 o 
  -8  -5  19        3.31        9.12     24.45 o 
  -7  -5  19        0.51       10.71     25.69 o 
  -6  -5  19        4.37      -22.98     24.69 o 
  -5  -5  19        0.36        1.83     25.00 o 
  -4  -5  19        7.11      -22.37     22.37 o 
  -3  -5  19        9.45        0.01     25.62 o 
  -2  -5  19        2.62      -23.19     24.38 o 
  -1  -5  19        2.19       -8.79     24.06 o 
   0  -5  19        0.05       -0.49     25.31 o 
   1  -5  19        0.71       10.44     25.33 o 
   2  -5  19        2.14       -7.54     24.85 o 
   3  -5  19       36.73       22.58     25.73 o 
 -14  -4  19        5.39        1.46      9.28 o 
 -13  -4  19       62.41       34.08     24.65 o 
 -12  -4  19       10.46       15.04     26.59 o 
 -11  -4  19       46.14       81.48     23.94 o 
 -10  -4  19       18.66       -6.44     23.95 o 
  -9  -4  19        4.93       23.81     23.50 o 
  -8  -4  19       22.18       14.53     23.45 o 
  -7  -4  19       15.29       -9.05     20.14 o 
  -6  -4  19       21.66       18.02     23.15 o 
  -5  -4  19       75.14       46.96     23.55 o 
  -4  -4  19        2.99        1.95     20.08 o 
  -3  -4  19      143.55      134.88     24.43 o 
  -2  -4  19        0.66        5.32     19.83 o 
  -1  -4  19       20.97       23.20     22.42 o 
   0  -4  19       71.37       74.98     22.23 o 
   1  -4  19       16.31       22.79     22.48 o 
   2  -4  19       56.85       42.24     23.13 o 
   3  -4  19       23.05       27.26     22.07 o 
   4  -4  19       19.46       28.74     22.56 o 
   5  -4  19       60.85       47.51     21.91 o 
   6  -4  19       24.96        4.35     23.24 o 
   7  -4  19        5.63      -14.46     22.98 o 
   8  -4  19       10.54        6.98     24.57 o 
 -16  -3  19      223.62      229.79     39.22 o 
 -15  -3  19        1.94        0.07     20.82 o 
 -14  -3  19       12.65        7.93     13.84 o 
 -13  -3  19        2.07        1.01     13.96 o 
 -12  -3  19       69.26       37.77     14.16 o 
 -11  -3  19        8.79       -6.81     12.72 o 
 -10  -3  19      154.61      174.55     15.45 o 
  -9  -3  19       32.67       24.85     12.36 o 
  -8  -3  19      527.99      497.92     24.80 o 
  -7  -3  19       99.82       72.75     12.32 o 
  -6  -3  19       11.68        9.74     10.73 o 
  -5  -3  19        9.94       11.88     19.16 o 
  -4  -3  19      693.67      715.69     29.84 o 
  -3  -3  19       63.11       64.77     11.46 o 
  -2  -3  19      117.45      125.67     11.86 o 
  -1  -3  19       31.18       59.38     10.25 o 
   0  -3  19      286.85      248.93     23.43 o 
   1  -3  19        6.53       26.49     12.13 o 
   2  -3  19       97.66      100.75     11.26 o 
   3  -3  19        8.66        2.34      9.78 o 
   4  -3  19      404.08      402.49     21.04 o 
   5  -3  19       40.18       38.42     10.42 o 
   6  -3  19       12.44       21.25     15.22 o 
   7  -3  19       38.19       45.19     12.29 o 
   8  -3  19       11.27       10.55     10.85 o 
   9  -3  19       22.36        6.21     11.47 o 
  10  -3  19        2.10        1.40     21.70 o 
  11  -3  19        7.27      -24.92     24.92 o 
 -18  -2  19       14.93        7.60     16.36 o 
 -17  -2  19       13.11       10.32     15.70 o 
 -16  -2  19       21.39       29.48     15.13 o 
 -15  -2  19       24.26       23.83     14.86 o 
 -14  -2  19      151.01      132.62     18.72 o 
 -13  -2  19        6.15      -11.77     12.87 o 
 -12  -2  19       84.23       96.33     14.18 o 
 -11  -2  19       40.37       37.07     12.83 o 
 -10  -2  19      165.63      155.63     14.73 o 
  -9  -2  19       11.75       18.76     13.73 o 
  -8  -2  19      125.29      122.18     12.50 o 
  -7  -2  19      137.27      136.43     21.55 o 
  -6  -2  19      176.67      163.81     13.65 o 
  -5  -2  19       49.50       47.35     11.22 o 
  -4  -2  19       28.21       48.74     13.13 o 
  -3  -2  19        6.00        0.26      9.68 o 
  -2  -2  19       64.92       59.16     10.48 o 
  -1  -2  19       84.31       77.71     10.71 o 
   0  -2  19      118.89      120.01     11.56 o 
   1  -2  19       33.16       57.07     10.40 o 
   2  -2  19       91.17      106.17     18.58 o 
   3  -2  19       82.14       94.28     20.12 o 
   4  -2  19      188.30      172.25     22.80 o 
   5  -2  19       33.24       44.96     20.29 o 
   6  -2  19       46.42       20.53     18.63 o 
   7  -2  19       20.57       47.42     19.43 o 
   8  -2  19       25.81        7.03     21.19 o 
   9  -2  19        1.49       -4.27     21.96 o 
  10  -2  19       34.68       19.04     23.48 o 
  11  -2  19        4.30      -12.18     23.97 o 
  12  -2  19       28.07       43.48     26.30 o 
  13  -2  19        1.18       10.57     26.67 o 
 -19  -1  19       53.79       44.29     22.83 o 
 -18  -1  19       33.80       40.20     22.47 o 
 -17  -1  19       27.05       14.89     19.98 o 
 -16  -1  19      280.78      289.80     17.72 o 
 -15  -1  19        7.86       10.43     10.09 o 
 -14  -1  19      243.05      236.07     12.68 o 
 -13  -1  19       23.83       20.20      8.75 o 
 -12  -1  19      100.10      104.77     10.29 o 
 -11  -1  19       85.93       95.32     10.32 o 
 -10  -1  19      365.16      408.28     16.05 o 
  -9  -1  19      312.49      328.20     14.94 o 
  -8  -1  19      548.17      532.38     17.81 o 
  -7  -1  19       97.69      108.38     11.03 o 
  -6  -1  19       48.82       40.71      7.34 o 
  -5  -1  19      190.13      190.11      9.90 o 
  -4  -1  19      503.43      497.72     13.77 o 
  -3  -1  19      176.74      176.74      7.56 o 
  -2  -1  19      760.10      791.06     22.15 o 
  -1  -1  19      223.04      223.49     10.67 o 
   0  -1  19       69.92       70.42      6.00 o 
   1  -1  19      102.46      116.45      6.87 o 
   2  -1  19      109.23      109.65      6.82 o 
   3  -1  19      945.78      968.51     34.78 o 
   4  -1  19      167.55      165.96     14.25 o 
   5  -1  19      130.15      151.82     42.90 o 
   6  -1  19       92.57       94.70     10.97 o 
   7  -1  19       35.44       37.68      9.83 o 
   8  -1  19       10.19        2.71      9.42 o 
   9  -1  19        4.58       24.68     20.13 o 
  10  -1  19       23.07        3.31     22.59 o 
  11  -1  19      130.79      117.38     25.10 o 
  12  -1  19       20.79       42.14     25.78 o 
  13  -1  19        5.88      -22.31     25.37 o 
  14  -1  19        8.46       19.24     27.42 o 
 -19   0  19        2.26        1.53     13.93 o 
 -18   0  19       10.49       26.53     19.19 o 
 -17   0  19       11.13       14.57     19.62 o 
 -16   0  19       55.11       47.95     12.58 o 
 -15   0  19       32.96       26.83      9.13 o 
 -14   0  19       33.76       43.26      9.00 o 
 -13   0  19      208.55      224.20     12.31 o 
 -12   0  19        1.68        2.49      6.92 o 
 -11   0  19       16.96       16.79      6.88 o 
 -10   0  19       49.49       53.93      6.31 o 
  -9   0  19       65.07       63.18      6.33 o 
  -8   0  19      173.23      181.13      7.62 o 
  -7   0  19       68.93       80.59      5.92 o 
  -6   0  19       41.87       39.99      5.41 o 
  -5   0  19      220.14      234.02      8.95 o 
  -4   0  19        0.67       -0.39      5.50 o 
  -3   0  19        3.08        3.71      5.41 o 
  -2   0  19       41.09       40.91      5.54 o 
  -1   0  19      179.27      172.25      7.75 o 
   0   0  19      308.55      332.57     17.99 o 
   1   0  19       62.78       75.32      6.30 o 
   2   0  19       21.03       34.82      5.86 o 
   3   0  19        1.56        6.02     11.35 o 
   4   0  19        0.26       -2.66      6.74 o 
   5   0  19        2.58        1.00      7.06 o 
   6   0  19        0.20       -0.01      7.55 o 
   7   0  19       51.51       38.67     13.48 o 
   8   0  19       24.85       36.89      8.44 o 
   9   0  19       36.12       34.87      8.90 o 
  10   0  19        0.89       -8.72      8.72 o 
  11   0  19        7.50       -9.05      9.05 o 
  12   0  19        3.28        4.58     14.55 o 
  13   0  19        0.24        8.11     13.64 o 
  14   0  19        2.30       -7.46     14.37 o 
 -19   1  19       59.33       56.52     17.73 o 
 -18   1  19       26.49       48.27     12.58 o 
 -17   1  19       28.32       29.13     11.78 o 
 -16   1  19      246.39      279.62     21.43 o 
 -15   1  19        7.75       -3.66      8.95 o 
 -14   1  19      274.66      245.44     12.29 o 
 -13   1  19        2.56        1.56     10.57 o 
 -12   1  19       85.23       84.24      9.22 o 
 -11   1  19      194.53      158.48      9.69 o 
 -10   1  19      368.39      390.88     15.86 o 
  -9   1  19      376.62      383.01     13.59 o 
  -8   1  19      461.42      483.15     13.46 o 
  -7   1  19      112.28      120.46      7.14 o 
  -6   1  19       96.44      105.72     10.83 o 
  -5   1  19      125.98      127.23      8.32 o 
  -4   1  19      466.01      454.48     13.95 o 
  -3   1  19      221.35      219.83     12.86 o 
  -2   1  19      810.90      805.19     22.37 o 
  -1   1  19      290.31      280.77     11.48 o 
   0   1  19       46.31       48.26      7.04 o 
   1   1  19      120.26      110.44      8.36 o 
   2   1  19       98.76       87.59      8.35 o 
   3   1  19      991.42     1101.00     37.19 o 
   4   1  19      167.27      194.72     13.09 o 
   5   1  19       97.74      123.32      9.73 o 
   6   1  19       95.96      102.49     10.44 o 
   7   1  19       28.62       48.18     11.30 o 
   8   1  19        2.74        1.55     10.37 o 
   9   1  19       29.13       20.75     11.42 o 
  10   1  19       13.61      -11.86     11.87 o 
  11   1  19      146.55      141.74     14.91 o 
  12   1  19       21.47       35.03     14.25 o 
  13   1  19       10.40        5.63     21.16 o 
  14   1  19       12.29       -2.04     16.19 o 
 -18   2  19       13.66       25.33     12.25 o 
 -17   2  19       18.22       22.96     11.21 o 
 -16   2  19       26.88       21.14      9.91 o 
 -15   2  19       24.94       23.95     13.54 o 
 -14   2  19      181.88      159.23     11.13 o 
 -13   2  19        1.75        5.65      9.00 o 
 -12   2  19       96.18      100.41      9.39 o 
 -11   2  19       49.92       42.72      8.42 o 
 -10   2  19      153.80      138.36     10.75 o 
  -9   2  19       23.81       16.67      7.47 o 
  -8   2  19      101.33       90.59      8.31 o 
  -7   2  19       78.10       95.00      8.15 o 
  -6   2  19      185.06      187.01      9.29 o 
  -5   2  19       69.36       79.23      7.73 o 
  -4   2  19       32.62       37.74      7.03 o 
  -3   2  19        7.10        3.27      6.49 o 
  -2   2  19       63.40       56.21      7.26 o 
  -1   2  19       69.08       70.45      8.16 o 
   0   2  19       81.33       82.43      8.18 o 
   1   2  19       13.39       12.35      7.39 o 
   2   2  19      107.19      105.03      8.60 o 
   3   2  19       52.85       61.46     11.18 o 
   4   2  19      212.99      209.11     15.61 o 
   5   2  19       29.87       36.76      9.07 o 
   6   2  19       43.63       31.98      9.17 o 
   7   2  19       23.01       21.11     12.33 o 
   8   2  19       25.98       22.20      9.68 o 
   9   2  19        4.36       -6.98     19.95 o 
  10   2  19       45.17       51.62     13.30 o 
  11   2  19        3.79        3.70     13.25 o 
  12   2  19       34.11       11.49     14.02 o 
  13   2  19        0.81       -4.02     14.44 o 
 -16   3  19      235.27      226.99     13.97 o 
 -15   3  19        2.26       19.41     10.24 o 
 -14   3  19        9.87       -1.68      9.64 o 
 -13   3  19       14.49       16.63      9.41 o 
 -12   3  19       52.13       34.13      9.08 o 
 -11   3  19       23.42       14.48      8.76 o 
 -10   3  19      129.78      172.50     12.97 o 
  -9   3  19       46.27       46.73      8.19 o 
  -8   3  19      534.48      495.40     20.67 o 
  -7   3  19      111.36       79.49     12.89 o 
  -6   3  19        7.11       -2.48      8.74 o 
  -5   3  19       31.46       21.24      8.55 o 
  -4   3  19      724.77      742.01     25.77 o 
  -3   3  19       67.40       63.62      9.35 o 
  -2   3  19      102.19      123.48     10.40 o 
  -1   3  19       34.67       77.46      8.05 o 
   0   3  19      288.86      295.20     12.71 o 
   1   3  19       18.45       20.33      8.07 o 
   2   3  19       96.95      105.40      9.22 o 
   3   3  19       26.03       28.52      8.65 o 
   4   3  19      414.26      430.51     17.12 o 
   5   3  19       41.32       35.47      9.01 o 
   6   3  19       25.93       34.15      9.33 o 
   7   3  19       40.94       32.78     10.01 o 
   8   3  19       12.27        8.62      9.91 o 
   9   3  19       18.72        9.10     10.39 o 
  10   3  19        2.65      -10.35     10.35 o 
  11   3  19        7.29       16.73     13.85 o 
 -14   4  19        3.18       13.52     13.58 o 
 -13   4  19       72.02       73.54     13.84 o 
 -12   4  19        9.74        7.50     12.60 o 
 -11   4  19       48.81       33.02     11.85 o 
 -10   4  19       17.38        3.51     17.06 o 
  -9   4  19        6.54       -0.90     10.60 o 
  -8   4  19       15.30       18.43     10.49 o 
  -7   4  19        9.91       21.50     14.59 o 
  -6   4  19       24.95       27.41     14.82 o 
  -5   4  19       81.41       91.97     16.74 o 
  -4   4  19        4.24        5.69     14.72 o 
  -3   4  19      139.20      133.85     17.47 o 
  -2   4  19        1.12       -4.80     14.82 o 
  -1   4  19       25.79       19.80     15.58 o 
   0   4  19       58.89       64.00     16.16 o 
   1   4  19       16.27       31.23     16.09 o 
   2   4  19       60.95       49.24     12.42 o 
   3   4  19       26.81       21.09     12.73 o 
   4   4  19       22.25       28.98     13.41 o 
   5   4  19       56.25       51.08     13.89 o 
   6   4  19       25.67       25.26     19.84 o 
   7   4  19        8.68        1.41     18.37 o 
   8   4  19        9.30       -5.12     14.75 o 
  -9   5  19        1.95       16.44     16.99 o 
  -8   5  19        1.90       11.18     16.55 o 
  -7   5  19        1.09        4.31     15.97 o 
  -6   5  19        4.44       -3.16     15.82 o 
  -5   5  19        1.12       10.99     15.92 o 
  -4   5  19        8.71       23.69     15.87 o 
  -3   5  19        6.76       12.96     16.16 o 
  -2   5  19        5.06       31.32     16.57 o 
  -1   5  19        1.10       -3.98     16.10 o 
   0   5  19        0.12       -4.28     16.20 o 
   1   5  19        0.08        8.62     16.91 o 
   2   5  19        1.64        6.45     17.73 o 
   3   5  19       35.07       29.35     18.47 o 
  -7  -5  20        4.40       27.71     26.70 o 
  -6  -5  20        1.74       -9.98     25.31 o 
  -5  -5  20        1.98       -1.48     25.56 o 
  -4  -5  20        1.92      -14.02     25.61 o 
  -3  -5  20        0.44       19.53     25.87 o 
  -2  -5  20       11.84       13.88     25.53 o 
  -1  -5  20        0.07       36.47     25.52 o 
   0  -5  20        6.67       24.27     26.36 o 
   1  -5  20        0.87        2.92     25.75 o 
   2  -5  20        3.03        0.90     25.75 o 
 -13  -4  20       14.25        5.49     24.56 o 
 -12  -4  20       50.79       54.32     27.74 o 
 -11  -4  20       48.25       42.35     24.41 o 
 -10  -4  20        5.48       10.68     25.34 o 
  -9  -4  20       88.85       99.56     25.43 o 
  -8  -4  20        5.32       23.18     24.25 o 
  -7  -4  20       14.36        9.06     21.30 o 
  -6  -4  20        7.56       13.09     21.68 o 
  -5  -4  20        3.49       -0.85     22.29 o 
  -4  -4  20       69.50       86.34     24.53 o 
  -3  -4  20        4.26       13.26     20.95 o 
  -2  -4  20       34.39       33.95     21.67 o 
  -1  -4  20        9.29       22.58     22.78 o 
   0  -4  20        0.41       11.71     22.41 o 
   1  -4  20        6.91        4.24     20.74 o 
   2  -4  20       28.69       -1.65     20.56 o 
   3  -4  20       40.86       66.90     24.40 o 
   4  -4  20        1.60       -3.70     21.25 o 
   5  -4  20       19.26       21.51     23.63 o 
   6  -4  20        6.39       14.92     23.93 o 
   7  -4  20        2.25       18.28     24.45 o 
 -16  -3  20        6.70       23.63     16.10 o 
 -15  -3  20       33.09       38.51     15.71 o 
 -14  -3  20       38.44       40.68     14.76 o 
 -13  -3  20        1.80      -10.92     13.64 o 
 -12  -3  20       16.03       -1.22     13.78 o 
 -11  -3  20        1.39        8.68     13.17 o 
 -10  -3  20        0.49       -6.93     12.61 o 
  -9  -3  20        7.86       16.46     12.66 o 
  -8  -3  20      205.42      205.44     16.05 o 
  -7  -3  20      128.20       97.60     23.47 o 
  -6  -3  20      102.49       83.12     12.72 o 
  -5  -3  20       67.23       56.49     11.88 o 
  -4  -3  20      161.18      139.57     13.14 o 
  -3  -3  20        1.14       -1.34     10.15 o 
  -2  -3  20        2.50       -3.50     10.13 o 
  -1  -3  20       46.02       27.42     10.63 o 
   0  -3  20      369.46      349.14     19.17 o 
   1  -3  20      181.27      131.45     14.10 o 
   2  -3  20      221.24      189.69     13.97 o 
   3  -3  20       39.09       36.00     10.97 o 
   4  -3  20      188.19      149.37     13.73 o 
   5  -3  20       15.41       10.55     21.44 o 
   6  -3  20       65.03       43.16     11.42 o 
   7  -3  20        9.84      -11.03     11.03 o 
   8  -3  20       28.08       25.18     13.40 o 
   9  -3  20        5.55      -10.32     11.59 o 
  10  -3  20       63.85       63.10     13.10 o 
 -18  -2  20      176.03      185.08     19.80 o 
 -17  -2  20       31.65        2.00     15.67 o 
 -16  -2  20        7.44       19.09     14.93 o 
 -15  -2  20       29.66       27.10     15.03 o 
 -14  -2  20       34.84       88.20     15.40 o 
 -13  -2  20       25.02       14.13     13.37 o 
 -12  -2  20      222.23      208.73     16.95 o 
 -11  -2  20      139.90      141.85     15.45 o 
 -10  -2  20      184.80      149.79     14.88 o 
  -9  -2  20       59.16       42.50     12.59 o 
  -8  -2  20       43.27       68.39     12.29 o 
  -7  -2  20      587.78      574.70     26.36 o 
  -6  -2  20      110.19      113.81     13.40 o 
  -5  -2  20       12.47        1.89     10.80 o 
  -4  -2  20       23.74       20.00     10.79 o 
  -3  -2  20      705.84      792.33     31.27 o 
  -2  -2  20      189.53      156.09     13.40 o 
  -1  -2  20        3.52        4.86     10.00 o 
   0  -2  20      168.88      175.95     26.69 o 
   1  -2  20      650.31      638.68     27.79 o 
   2  -2  20       35.82       40.04     19.04 o 
   3  -2  20       27.95       12.69     17.22 o 
   4  -2  20       27.34       27.44     18.33 o 
   5  -2  20      684.88      718.18     47.43 o 
   6  -2  20       15.67       -7.12     20.68 o 
   7  -2  20        3.25        5.41     21.01 o 
   8  -2  20       85.93      113.79     22.86 o 
   9  -2  20        9.57       13.17     20.92 o 
  10  -2  20        2.13       11.36     23.96 o 
  11  -2  20        2.75      -19.90     24.66 o 
  12  -2  20       45.55       26.79     26.83 o 
 -19  -1  20       25.16       -6.50     22.12 o 
 -18  -1  20        4.49        6.81     21.93 o 
 -17  -1  20       11.56       17.41     20.57 o 
 -16  -1  20       20.07        2.87     19.25 o 
 -15  -1  20       19.82        2.64      9.74 o 
 -14  -1  20       13.78       11.45      9.21 o 
 -13  -1  20      143.25      121.59     10.66 o 
 -12  -1  20      200.53      186.18     11.17 o 
 -11  -1  20      216.94      205.00     11.40 o 
 -10  -1  20       58.04       61.16     15.15 o 
  -9  -1  20      301.83      330.58     14.53 o 
  -8  -1  20       41.71       40.83      8.07 o 
  -7  -1  20      172.73      200.69     10.11 o 
  -6  -1  20       22.25       20.54      7.29 o 
  -5  -1  20       98.61       90.25      8.01 o 
  -4  -1  20      340.38      350.10     11.43 o 
  -3  -1  20      360.25      380.49     12.11 o 
  -2  -1  20      161.58      165.92      7.99 o 
  -1  -1  20       20.94       25.66      5.70 o 
   0  -1  20       42.47       36.68      5.95 o 
   1  -1  20      247.60      266.83     11.23 o 
   2  -1  20      137.97      135.62     10.30 o 
   3  -1  20       13.20       18.12      8.14 o 
   4  -1  20       77.05       80.66      9.37 o 
   5  -1  20        6.79       21.63     17.54 o 
   6  -1  20       26.43       16.60      9.19 o 
   7  -1  20        1.18      -10.00     11.42 o 
   8  -1  20        6.29       26.21     21.29 o 
   9  -1  20      279.87      258.62     29.63 o 
  10  -1  20       14.47       -1.25     23.46 o 
  11  -1  20       11.36        9.12     25.18 o 
  12  -1  20       12.52       21.46     26.17 o 
  13  -1  20        5.00       17.66     24.93 o 
 -19   0  20        9.30        9.54     14.53 o 
 -18   0  20      401.04      423.33     22.68 o 
 -17   0  20       36.05       44.71     13.52 o 
 -16   0  20      405.59      419.39     37.10 o 
 -15   0  20       12.81       -0.90      9.14 o 
 -14   0  20      222.74      219.75     18.50 o 
 -13   0  20      256.51      240.61     12.39 o 
 -12   0  20      161.12      174.15     11.65 o 
 -11   0  20        4.43       -0.04      7.07 o 
 -10   0  20      712.63      742.39     19.91 o 
  -9   0  20      721.47      775.80     20.26 o 
  -8   0  20       39.48       37.44      5.97 o 
  -7   0  20      521.10      563.90     14.59 o 
  -6   0  20      918.31      915.64     20.21 o 
  -5   0  20      159.53      139.52      7.43 o 
  -4   0  20      404.61      418.87     12.94 o 
  -3   0  20       16.48        4.22      5.61 o 
  -2   0  20       37.36       36.40      9.70 o 
  -1   0  20     2624.58     2702.70     57.71 o 
   0   0  20       93.33       85.40     10.09 o 
   1   0  20       23.73       21.44     10.55 o 
   2   0  20        8.75        8.48      6.94 o 
   3   0  20       22.28       11.06      7.09 o 
   4   0  20       74.84       81.74      8.13 o 
   5   0  20       34.07       32.16      7.70 o 
   6   0  20       76.51       55.97      8.25 o 
   7   0  20      631.30      584.28     19.16 o 
   8   0  20        0.62        1.59      8.06 o 
   9   0  20       10.74       -2.57     10.30 o 
  10   0  20        6.32        3.73      8.91 o 
  11   0  20      119.22       99.03     13.94 o 
  12   0  20        9.51       26.19     13.76 o 
  13   0  20        3.89       -1.69     14.44 o 
 -19   1  20       22.58       22.33     13.05 o 
 -18   1  20        5.84      -12.19     12.19 o 
 -17   1  20       11.28       19.04     11.94 o 
 -16   1  20       24.19       25.79     20.02 o 
 -15   1  20       31.94       30.05     10.97 o 
 -14   1  20       33.16       31.75     11.46 o 
 -13   1  20      127.28      128.44     10.16 o 
 -12   1  20      187.78      179.60     10.87 o 
 -11   1  20      205.19      192.10     10.62 o 
 -10   1  20       51.24       45.97      8.01 o 
  -9   1  20      312.91      346.70     20.85 o 
  -8   1  20       41.47       40.69      6.03 o 
  -7   1  20      152.60      175.75     13.20 o 
  -6   1  20       42.98       55.64      6.55 o 
  -5   1  20       91.71       83.19      6.74 o 
  -4   1  20      319.35      317.10     11.39 o 
  -3   1  20      356.93      353.85     12.31 o 
  -2   1  20      159.52      155.44      7.78 o 
  -1   1  20       21.66       27.51      6.14 o 
   0   1  20       40.85       38.14      7.32 o 
   1   1  20      230.28      240.17     11.26 o 
   2   1  20      120.58      110.95      9.19 o 
   3   1  20       14.88       16.52      8.05 o 
   4   1  20       70.45       72.18     12.43 o 
   5   1  20        5.18        0.35      8.24 o 
   6   1  20       27.36       19.18     10.61 o 
   7   1  20        1.31       11.03     10.86 o 
   8   1  20        8.49      -10.47     11.10 o 
   9   1  20      267.20      227.71     16.51 o 
  10   1  20       13.03       25.97     12.58 o 
  11   1  20       11.16       21.51     12.65 o 
  12   1  20        9.16       -1.15     17.35 o 
  13   1  20        5.05      -14.33     14.33 o 
 -18   2  20      182.46      168.63     16.03 o 
 -17   2  20       25.34       25.58     11.57 o 
 -16   2  20        6.45       19.86     16.44 o 
 -15   2  20       29.14       31.92     10.22 o 
 -14   2  20       39.32       74.34     11.85 o 
 -13   2  20       47.26       56.26      9.31 o 
 -12   2  20      203.85      173.22     10.72 o 
 -11   2  20      141.59      156.76     10.32 o 
 -10   2  20      192.44      182.63     14.60 o 
  -9   2  20       49.25       22.96      7.77 o 
  -8   2  20       36.33       61.62      7.95 o 
  -7   2  20      572.47      564.22     17.66 o 
  -6   2  20      145.58      153.56      9.71 o 
  -5   2  20        7.72       -2.64     17.69 o 
  -4   2  20        8.03        1.52      7.74 o 
  -3   2  20      668.09      759.28     27.18 o 
  -2   2  20      174.49      179.15     11.07 o 
  -1   2  20        3.82        2.72     10.33 o 
   0   2  20      160.62      167.00      9.71 o 
   1   2  20      613.42      622.33     29.29 o 
   2   2  20       70.65       54.86     10.18 o 
   3   2  20       32.93       31.58      8.19 o 
   4   2  20       30.68       33.93      8.58 o 
   5   2  20      656.56      706.81     23.14 o 
   6   2  20        5.67       -8.23      9.25 o 
   7   2  20        8.87       -5.95      9.12 o 
   8   2  20       85.80       90.87     12.24 o 
   9   2  20        6.57       -2.96     15.21 o 
  10   2  20        5.66        0.53     13.05 o 
  11   2  20        2.00        1.80     29.31 o 
  12   2  20       47.45       36.88     15.10 o 
 -16   3  20       11.37       11.92     10.86 o 
 -15   3  20       33.85       25.25     10.74 o 
 -14   3  20       34.12       36.61     10.35 o 
 -13   3  20        7.21        7.50      9.67 o 
 -12   3  20       23.40        8.32      9.27 o 
 -11   3  20        2.73        4.89      8.75 o 
 -10   3  20        1.42        0.60      8.38 o 
  -9   3  20        7.78       12.20      8.13 o 
  -8   3  20      208.97      210.31     13.25 o 
  -7   3  20      126.49      113.92     11.04 o 
  -6   3  20       88.55       85.79     10.42 o 
  -5   3  20       58.26       65.45      9.98 o 
  -4   3  20      142.08      139.50     11.37 o 
  -3   3  20        0.35       -7.24      8.83 o 
  -2   3  20        0.86        2.31      8.87 o 
  -1   3  20       51.60       27.14      8.14 o 
   0   3  20      356.00      346.64     14.45 o 
   1   3  20      176.97      180.53     12.26 o 
   2   3  20      196.09      174.24     11.13 o 
   3   3  20       29.62       37.19      9.03 o 
   4   3  20      184.63      150.55     11.10 o 
   5   3  20       13.95       12.80      9.08 o 
   6   3  20       63.88       65.14     10.44 o 
   7   3  20       15.69       11.40     11.26 o 
   8   3  20       26.39       20.14     17.67 o 
   9   3  20        4.35        8.01     11.06 o 
  10   3  20       56.58       54.22     12.07 o 
 -13   4  20       17.98        9.68     13.23 o 
 -12   4  20       49.66       59.63     13.18 o 
 -11   4  20       44.05       10.67     12.02 o 
 -10   4  20        6.21        3.73     11.39 o 
  -9   4  20       87.14      140.54     13.24 o 
  -8   4  20       11.19       18.38     17.82 o 
  -7   4  20       17.11       40.40     11.72 o 
  -6   4  20        3.48        3.94     15.29 o 
  -5   4  20        2.70       20.56     15.14 o 
  -4   4  20       69.92       92.25     17.45 o 
  -3   4  20        5.34       22.15     16.24 o 
  -2   4  20       32.56       35.28     16.30 o 
  -1   4  20       16.53       25.89     15.29 o 
   0   4  20        1.26        8.69     15.24 o 
   1   4  20        9.50       -0.08     15.85 o 
   2   4  20       26.55       70.42     17.76 o 
   3   4  20       42.40       53.10     13.49 o 
   4   4  20        6.54       15.87     13.78 o 
   5   4  20       18.89        0.20     13.79 o 
   6   4  20        6.97       10.46     14.28 o 
   7   4  20        2.38       16.33     15.59 o 
  -7   5  20        6.04        0.69     16.84 o 
  -6   5  20        3.12       20.35     16.97 o 
  -5   5  20        2.72       15.48     16.99 o 
  -4   5  20        1.10       20.94     16.66 o 
  -3   5  20        0.15        2.60     17.07 o 
  -2   5  20       12.42       -4.81     17.02 o 
  -1   5  20        0.03        2.18     17.28 o 
   0   5  20        6.07       -2.07     17.48 o 
   1   5  20        2.46       29.05     17.98 o 
   2   5  20        2.95        3.16     18.63 o 
  -4  -5  21       11.95       -0.73     26.48 o 
  -3  -5  21       34.02       34.28     25.50 o 
  -2  -5  21        2.11      -22.28     22.28 o 
 -12  -4  21       28.81       46.45     27.61 o 
 -11  -4  21       20.06        7.15     23.96 o 
 -10  -4  21       29.54       16.62     25.84 o 
  -9  -4  21        0.89       -4.72     24.79 o 
  -8  -4  21        0.66      -19.16     22.08 o 
  -7  -4  21        4.33       37.67     24.76 o 
  -6  -4  21       25.58       -7.68     24.03 o 
  -5  -4  21       32.61       37.40     24.15 o 
  -4  -4  21       10.28       39.24     24.54 o 
  -3  -4  21        3.95      -17.40     20.77 o 
  -2  -4  21        0.55       10.94     23.21 o 
  -1  -4  21       31.55       48.30     23.95 o 
   0  -4  21        2.07       20.88     23.51 o 
   1  -4  21       22.90       20.65     23.99 o 
   2  -4  21       41.16       19.28     23.43 o 
   3  -4  21       16.77        9.64     23.10 o 
   4  -4  21        0.20      -16.91     21.18 o 
   5  -4  21       13.73        9.57     24.45 o 
   6  -4  21        2.28        2.82     24.45 o 
 -15  -3  21       15.16        7.42     15.60 o 
 -14  -3  21       78.10       56.77     15.78 o 
 -13  -3  21       14.21       34.05     14.72 o 
 -12  -3  21       11.23        8.93     14.27 o 
 -11  -3  21      104.64      107.64     15.54 o 
 -10  -3  21       63.36       64.10     13.88 o 
  -9  -3  21      119.66      109.92     14.87 o 
  -8  -3  21       10.70       30.70     12.85 o 
  -7  -3  21      110.69      132.46     14.70 o 
  -6  -3  21       87.35       78.99     13.35 o 
  -5  -3  21       11.66       39.47     12.14 o 
  -4  -3  21       38.80       39.04     11.58 o 
  -3  -3  21       40.53       39.35     11.91 o 
  -2  -3  21       51.26       50.74     11.45 o 
  -1  -3  21       18.51       -0.24     10.75 o 
   0  -3  21       13.48       15.61     14.64 o 
   1  -3  21      295.50      322.66     34.23 o 
   2  -3  21      165.65      130.59     13.25 o 
   3  -3  21       55.00       58.19     11.85 o 
   4  -3  21       53.82       46.61     11.55 o 
   5  -3  21        8.19       18.16     11.94 o 
   6  -3  21       58.20       85.32     12.92 o 
   7  -3  21       43.98       26.63     12.04 o 
   8  -3  21        7.62       10.99     12.38 o 
   9  -3  21       21.40       -1.93     12.32 o 
 -17  -2  21       62.01       53.04     16.98 o 
 -16  -2  21       21.36       16.09     25.05 o 
 -15  -2  21       19.13       16.86     15.45 o 
 -14  -2  21       27.90       16.06     14.22 o 
 -13  -2  21       13.20       18.30     14.13 o 
 -12  -2  21       37.67       63.93     13.81 o 
 -11  -2  21       12.03       25.41     13.23 o 
 -10  -2  21       67.44       70.07     13.30 o 
  -9  -2  21       55.90       47.34     13.04 o 
  -8  -2  21      159.05      166.42     15.27 o 
  -7  -2  21       65.45       62.26     12.38 o 
  -6  -2  21       58.16       78.38     12.71 o 
  -5  -2  21      108.30      115.10     13.43 o 
  -4  -2  21      125.13      139.24     17.89 o 
  -3  -2  21        3.87        5.75     14.46 o 
  -2  -2  21       84.40       63.24     11.76 o 
  -1  -2  21        5.28        4.98     12.44 o 
   0  -2  21       86.01       77.89     17.43 o 
   1  -2  21       16.73       17.34     11.04 o 
   2  -2  21       30.54       23.20     19.39 o 
   3  -2  21       29.04       37.96     18.58 o 
   4  -2  21      128.00      108.43     23.36 o 
   5  -2  21       13.32       24.63     19.48 o 
   6  -2  21        1.72        4.90     21.24 o 
   7  -2  21       10.19      -14.47     20.12 o 
   8  -2  21       15.19       19.81     22.84 o 
   9  -2  21        4.53        8.07     23.33 o 
  10  -2  21        8.55        3.79     22.56 o 
  11  -2  21       10.17       -3.69     26.05 o 
 -18  -1  21       19.85       -0.57     21.80 o 
 -17  -1  21      224.58      224.95     27.07 o 
 -16  -1  21      132.93      162.23     25.13 o 
 -15  -1  21      122.43      108.52     21.72 o 
 -14  -1  21      105.05      101.45     10.51 o 
 -13  -1  21       73.15       90.53     10.12 o 
 -12  -1  21       90.55       95.22     10.01 o 
 -11  -1  21      120.90      135.34     10.09 o 
 -10  -1  21       62.95       76.35      9.26 o 
  -9  -1  21     1322.96     1355.80     36.81 o 
  -8  -1  21       93.13      100.21      8.97 o 
  -7  -1  21       87.66       67.78      8.29 o 
  -6  -1  21      114.89      119.99      9.08 o 
  -5  -1  21     1096.90     1159.67     32.76 o 
  -4  -1  21       86.60       80.34      8.32 o 
  -3  -1  21      533.91      565.76     18.97 o 
  -2  -1  21       68.19       78.42      6.81 o 
  -1  -1  21      421.42      398.34     13.80 o 
   0  -1  21      150.01      168.55      8.52 o 
   1  -1  21      129.33      129.58     10.28 o 
   2  -1  21       65.42       53.75     18.85 o 
   3  -1  21      457.12      479.57     21.23 o 
   4  -1  21       63.26       51.01      9.50 o 
   5  -1  21      258.39      268.47     16.45 o 
   6  -1  21       98.38      104.36     22.94 o 
   7  -1  21       66.49       77.78     23.13 o 
   8  -1  21      227.05      229.71     29.09 o 
   9  -1  21       88.96       74.96     24.61 o 
  10  -1  21        6.61      -10.02     23.52 o 
  11  -1  21       42.91       23.44     24.19 o 
  12  -1  21       22.12       14.42     27.36 o 
 -18   0  21        0.12        6.82     13.50 o 
 -17   0  21       24.79       31.93     13.45 o 
 -16   0  21        7.69       26.37     13.97 o 
 -15   0  21       27.00       38.74     17.71 o 
 -14   0  21       69.28       83.95     10.59 o 
 -13   0  21       92.75       91.17      9.72 o 
 -12   0  21        2.69       -8.30      8.30 o 
 -11   0  21       10.03       13.73      7.43 o 
 -10   0  21        2.11        3.01      7.78 o 
  -9   0  21       33.24       17.23      6.90 o 
  -8   0  21        4.12        7.53      6.61 o 
  -7   0  21       88.58       88.66      7.60 o 
  -6   0  21      132.79      144.92     10.22 o 
  -5   0  21      104.87      110.04      8.10 o 
  -4   0  21       11.23       17.11      7.01 o 
  -3   0  21        2.19        9.15      6.77 o 
  -2   0  21       49.50       36.83      7.04 o 
  -1   0  21       50.31       58.53      8.08 o 
   0   0  21       38.90       48.13      7.45 o 
   1   0  21       45.76       47.35      7.79 o 
   2   0  21       30.58       52.88      7.88 o 
   3   0  21        3.59       13.27      7.22 o 
   4   0  21       24.25       33.29     10.00 o 
   5   0  21        4.03        3.63     10.69 o 
   6   0  21        8.69       -0.10      7.97 o 
   7   0  21       25.39       20.80      9.78 o 
   8   0  21       25.09       24.08      8.92 o 
   9   0  21       37.35       53.99      9.60 o 
  10   0  21        2.90      -11.18     12.30 o 
  11   0  21        9.60      -10.84     13.56 o 
  12   0  21        2.49      -13.73     13.73 o 
 -18   1  21       14.09       18.99     13.22 o 
 -17   1  21      207.62      216.25     22.67 o 
 -16   1  21      147.86      157.47     18.99 o 
 -15   1  21      133.42      109.31     12.95 o 
 -14   1  21       86.70       97.96     18.63 o 
 -13   1  21       74.83       67.53      9.67 o 
 -12   1  21      121.53      108.62      9.83 o 
 -11   1  21       95.47      103.68     13.06 o 
 -10   1  21       58.85       66.56      8.59 o 
  -9   1  21     1179.98     1146.93     59.14 o 
  -8   1  21      101.62       97.89     14.58 o 
  -7   1  21      105.29       83.45      7.34 o 
  -6   1  21      115.21      123.24      7.68 o 
  -5   1  21     1092.88     1154.39     31.68 o 
  -4   1  21      122.51      112.57      7.34 o 
  -3   1  21      539.11      553.81     15.69 o 
  -2   1  21       75.60       90.45      7.24 o 
  -1   1  21      352.61      360.79     12.53 o 
   0   1  21      198.82      199.14     10.21 o 
   1   1  21      112.17      137.43     15.46 o 
   2   1  21       38.24       25.37      8.07 o 
   3   1  21      439.88      488.28     17.83 o 
   4   1  21       74.92       81.47     11.12 o 
   5   1  21      273.46      278.95     16.06 o 
   6   1  21      102.01      115.11     14.05 o 
   7   1  21       87.67       74.53     12.78 o 
   8   1  21      255.10      225.60     15.74 o 
   9   1  21       79.78       71.33     13.07 o 
  10   1  21        3.27       10.27     12.92 o 
  11   1  21       37.04       28.29     13.80 o 
  12   1  21       25.50       12.25     14.37 o 
 -17   2  21       63.81       73.58     12.08 o 
 -16   2  21       16.22        8.90     10.45 o 
 -15   2  21       12.67       14.01     10.09 o 
 -14   2  21       25.48       27.84     10.07 o 
 -13   2  21        6.09        3.66      9.02 o 
 -12   2  21       28.48       27.04      9.09 o 
 -11   2  21       15.33       15.70      8.97 o 
 -10   2  21       77.74       63.30      9.02 o 
  -9   2  21       53.52       32.70      8.28 o 
  -8   2  21      182.25      187.67     10.16 o 
  -7   2  21       46.05       55.23      7.94 o 
  -6   2  21       64.91       83.14      8.33 o 
  -5   2  21      142.35      146.19      9.10 o 
  -4   2  21       95.29       95.03      8.68 o 
  -3   2  21        7.33        2.47      7.38 o 
  -2   2  21       93.38       86.08      8.63 o 
  -1   2  21        2.52        3.75      7.73 o 
   0   2  21       82.36       76.55      9.05 o 
   1   2  21       19.04       27.98      8.20 o 
   2   2  21       25.50       39.32      8.76 o 
   3   2  21       40.23       29.52      9.12 o 
   4   2  21      109.94      115.24     10.45 o 
   5   2  21       17.06       13.33      9.28 o 
   6   2  21        2.05       -6.67      9.64 o 
   7   2  21       10.65        8.74     14.00 o 
   8   2  21       11.20        5.48     13.03 o 
   9   2  21        1.95       -3.27     12.89 o 
  10   2  21        9.90        0.13     13.83 o 
  11   2  21        6.78       11.17     14.90 o 
 -15   3  21       10.54        1.71     10.38 o 
 -14   3  21       82.73       62.47     10.80 o 
 -13   3  21       16.68       48.51     15.21 o 
 -12   3  21        5.54       14.84      9.37 o 
 -11   3  21       90.90      119.44     10.71 o 
 -10   3  21       70.76       82.55      9.73 o 
  -9   3  21      134.93      125.66      9.71 o 
  -8   3  21       15.79       35.03      8.29 o 
  -7   3  21      126.29      145.43     16.52 o 
  -6   3  21      102.55      103.75     13.16 o 
  -5   3  21       13.30       29.58     10.09 o 
  -4   3  21       29.70       45.57      9.66 o 
  -3   3  21       32.28        9.66      9.73 o 
  -2   3  21       54.96       64.40     10.05 o 
  -1   3  21       25.16       21.94      9.43 o 
   0   3  21       20.83       34.19      8.61 o 
   1   3  21      308.38      340.91     14.89 o 
   2   3  21      169.69      151.42     10.81 o 
   3   3  21       57.76       69.44     10.02 o 
   4   3  21       54.56       29.63     10.81 o 
   5   3  21       16.95       16.03      9.83 o 
   6   3  21       56.73       64.19     11.08 o 
   7   3  21       49.83       31.60     11.00 o 
   8   3  21       14.27       33.36     11.30 o 
   9   3  21       24.81       23.02     11.90 o 
 -12   4  21       30.47       47.53     13.52 o 
 -11   4  21       22.68       10.99     12.43 o 
 -10   4  21       30.41       26.55     11.69 o 
  -9   4  21        0.22       -5.26     11.81 o 
  -8   4  21        1.99        0.73     10.97 o 
  -7   4  21        1.37      -13.89     16.77 o 
  -6   4  21       31.18       19.01     10.85 o 
  -5   4  21       39.60       50.88     10.94 o 
  -4   4  21       11.67       28.21     15.93 o 
  -3   4  21        5.33        7.17     16.08 o 
  -2   4  21        0.52        9.26     16.81 o 
  -1   4  21       28.87       22.92     16.38 o 
   0   4  21        3.15       29.17     17.47 o 
   1   4  21       14.51       17.87     16.65 o 
   2   4  21       50.78       15.89     18.81 o 
   3   4  21       16.01        5.72     17.31 o 
   4   4  21        1.48       -1.45     13.57 o 
   5   4  21       12.56       26.19     14.86 o 
   6   4  21        2.14        5.30     14.82 o 
  -4   5  21       14.97       16.14     17.68 o 
  -3   5  21       34.24        0.34     17.82 o 
  -2   5  21        2.21       26.03     18.21 o 
 -11  -4  22       23.29       -7.25     26.79 o 
 -10  -4  22       24.01        7.08     23.92 o 
  -9  -4  22        9.60        0.18     25.82 o 
  -8  -4  22        6.30       25.75     25.56 o 
  -7  -4  22       66.83       74.89     26.91 o 
  -6  -4  22       11.90       10.89     24.90 o 
  -5  -4  22       13.93       19.51     23.95 o 
  -4  -4  22        0.29       21.94     24.69 o 
  -3  -4  22       34.47       14.20     22.38 o 
  -2  -4  22       60.87       89.05     26.30 o 
  -1  -4  22       24.29       16.61     23.59 o 
   0  -4  22       50.40       28.49     22.79 o 
   1  -4  22      127.59      136.30     27.36 o 
   2  -4  22       13.50       41.63     24.88 o 
   3  -4  22       20.46       48.22     24.96 o 
   4  -4  22        1.34       28.49     23.28 o 
   5  -4  22       10.30       21.30     23.67 o 
 -15  -3  22        2.05        9.00     15.75 o 
 -14  -3  22       42.55       50.93     17.65 o 
 -13  -3  22       33.33       21.12     30.64 o 
 -12  -3  22       39.62       42.24     15.11 o 
 -11  -3  22       48.43       38.43     14.61 o 
 -10  -3  22       26.36       28.25     14.32 o 
  -9  -3  22        6.21       -2.93     20.69 o 
  -8  -3  22       43.71       37.24     12.98 o 
  -7  -3  22       15.21        3.40     12.19 o 
  -6  -3  22        8.62       29.83     12.91 o 
  -5  -3  22       57.32       67.13     13.27 o 
  -4  -3  22       25.11       25.32     11.80 o 
  -3  -3  22       28.66       41.16     11.96 o 
  -2  -3  22        7.34       -2.98     11.84 o 
  -1  -3  22       10.99       13.58     13.19 o 
   0  -3  22      103.73       87.38     12.93 o 
   1  -3  22      162.31      124.21     13.67 o 
   2  -3  22        6.12        9.48     11.65 o 
   3  -3  22       35.35       31.61     11.92 o 
   4  -3  22       12.94        3.32     14.38 o 
   5  -3  22        1.12        1.25     12.38 o 
   6  -3  22       14.72        8.69     17.56 o 
   7  -3  22        0.08       -7.80     12.19 o 
   8  -3  22       17.31       13.24     13.20 o 
 -17  -2  22        9.59       -1.95     24.05 o 
 -16  -2  22       91.29      105.60     17.91 o 
 -15  -2  22        2.70       13.42     14.67 o 
 -14  -2  22        3.78        7.55     14.29 o 
 -13  -2  22      482.57      453.43     25.64 o 
 -12  -2  22        1.85        9.49     13.26 o 
 -11  -2  22      146.76      154.52     20.66 o 
 -10  -2  22       13.31       17.33     13.45 o 
  -9  -2  22       47.90       85.61     13.94 o 
  -8  -2  22      203.32      168.39     15.75 o 
  -7  -2  22      464.35      464.23     24.39 o 
  -6  -2  22       64.01       44.37     12.64 o 
  -5  -2  22      762.83      755.84     31.82 o 
  -4  -2  22      104.61      131.30     14.26 o 
  -3  -2  22       74.23       40.52     16.16 o 
  -2  -2  22       49.60       27.98     17.53 o 
  -1  -2  22      290.37      302.88     30.68 o 
   0  -2  22      178.16      142.45     14.17 o 
   1  -2  22      131.61      123.02     14.18 o 
   2  -2  22       48.30       16.83     18.93 o 
   3  -2  22      127.50      120.85     21.99 o 
   4  -2  22      311.10      358.34     33.03 o 
   5  -2  22       10.79      -11.25     19.41 o 
   6  -2  22        1.10       10.70     22.82 o 
   7  -2  22       88.99       95.05     26.16 o 
   8  -2  22       62.24       65.05     25.78 o 
   9  -2  22       10.74       -3.37     24.75 o 
  10  -2  22        8.13       18.85     25.21 o 
 -18  -1  22       55.47       20.68     22.42 o 
 -17  -1  22       40.01       57.13     22.57 o 
 -16  -1  22       21.52       37.14     22.30 o 
 -15  -1  22       15.07       46.46     20.57 o 
 -14  -1  22        3.66        1.31     13.97 o 
 -13  -1  22       44.32       54.33     14.11 o 
 -12  -1  22      208.31      219.73     12.33 o 
 -11  -1  22       45.70       41.10      9.27 o 
 -10  -1  22      391.09      378.12     16.49 o 
  -9  -1  22        2.51        3.47      8.06 o 
  -8  -1  22       23.45       22.32      8.11 o 
  -7  -1  22       94.40      100.50      9.12 o 
  -6  -1  22       52.12       41.03      8.26 o 
  -5  -1  22       86.15       99.94      8.73 o 
  -4  -1  22      293.45      292.97     13.24 o 
  -3  -1  22      151.15      160.26      9.70 o 
  -2  -1  22       22.55       35.42     12.72 o 
  -1  -1  22        0.89        3.36      8.23 o 
   0  -1  22       35.85       24.22     16.70 o 
   1  -1  22       64.01       90.02     18.58 o 
   2  -1  22      516.16      592.94     39.12 o 
   3  -1  22       50.85       56.47     20.54 o 
   4  -1  22      248.76      215.45     26.10 o 
   5  -1  22       21.43       34.32     21.23 o 
   6  -1  22       48.41       29.47     22.05 o 
   7  -1  22       11.15        2.47     20.47 o 
   8  -1  22        0.27        8.00     21.35 o 
   9  -1  22       40.91       31.77     22.67 o 
  10  -1  22       19.25        6.78     25.49 o 
  11  -1  22        4.83        4.18     26.11 o 
 -18   0  22       28.42       58.24     14.71 o 
 -17   0  22       59.18       61.24     14.02 o 
 -16   0  22        3.33        8.30     13.03 o 
 -15   0  22      265.07      241.00     16.58 o 
 -14   0  22      109.00       99.49     10.41 o 
 -13   0  22      199.13      235.78     13.45 o 
 -12   0  22      131.26      123.33     10.19 o 
 -11   0  22       29.54       47.12      8.03 o 
 -10   0  22       31.86       67.65      8.38 o 
  -9   0  22       37.43       40.69      7.45 o 
  -8   0  22      161.66      143.99      8.67 o 
  -7   0  22      818.79      874.63     22.55 o 
  -6   0  22      253.82      230.60      9.80 o 
  -5   0  22      197.05      182.53      9.69 o 
  -4   0  22      263.28      274.95     12.04 o 
  -3   0  22      269.34      290.56     12.92 o 
  -2   0  22      197.73      212.95     10.30 o 
  -1   0  22       23.56       12.27      7.07 o 
   0   0  22       81.78       77.06      8.10 o 
   1   0  22      634.95      653.85     20.46 o 
   2   0  22       15.60       27.20     10.46 o 
   3   0  22       16.04       18.07      7.89 o 
   4   0  22      134.44      128.95      9.43 o 
   5   0  22       59.02       77.04     11.16 o 
   6   0  22      367.62      337.56     20.19 o 
   7   0  22       31.88       28.76      8.93 o 
   8   0  22      104.14      101.21     10.21 o 
   9   0  22      277.56      281.37     24.36 o 
  10   0  22       62.85       47.99     13.88 o 
  11   0  22       20.91       10.99     13.47 o 
  12   0  22       71.84       64.79     15.57 o 
 -18   1  22       49.71       41.21     13.74 o 
 -17   1  22       37.46       18.27     12.67 o 
 -16   1  22       22.14       31.55     12.40 o 
 -15   1  22       16.75       10.72     12.01 o 
 -14   1  22        9.04        5.88     11.25 o 
 -13   1  22       32.30       49.17     11.26 o 
 -12   1  22      212.17      217.91     12.22 o 
 -11   1  22       44.14       11.87      8.79 o 
 -10   1  22      363.49      386.12     15.75 o 
  -9   1  22        3.61       11.01      8.11 o 
  -8   1  22       31.14       15.27      7.80 o 
  -7   1  22       96.97      115.47      7.93 o 
  -6   1  22       71.70       89.68      8.45 o 
  -5   1  22       76.77       94.76      7.44 o 
  -4   1  22      289.77      294.07     11.34 o 
  -3   1  22      142.92      148.92      8.18 o 
  -2   1  22       17.04       12.61      7.75 o 
  -1   1  22        0.42        3.06      6.59 o 
   0   1  22       34.18       37.23      9.28 o 
   1   1  22       62.87       59.68      8.62 o 
   2   1  22      503.94      530.36     25.59 o 
   3   1  22       53.89       51.41     10.55 o 
   4   1  22      249.04      246.42     15.69 o 
   5   1  22       19.05       19.32     11.10 o 
   6   1  22       45.41       30.41     18.08 o 
   7   1  22       15.02       25.19     12.39 o 
   8   1  22        0.85       15.38     15.75 o 
   9   1  22       36.77       22.05     16.36 o 
  10   1  22       19.22       32.83     15.80 o 
  11   1  22        5.78       15.75     20.72 o 
 -17   2  22       10.85       12.33     13.18 o 
 -16   2  22       98.37      102.88     11.57 o 
 -15   2  22        2.86       18.18     10.88 o 
 -14   2  22        4.55       12.07     10.20 o 
 -13   2  22      458.30      430.57     17.32 o 
 -12   2  22        8.39       -8.95      8.95 o 
 -11   2  22      144.89      132.24     10.48 o 
 -10   2  22        8.88        2.20      8.37 o 
  -9   2  22       46.64       67.09      9.21 o 
  -8   2  22      210.92      202.31     10.81 o 
  -7   2  22      470.81      440.08     16.12 o 
  -6   2  22       61.78       39.41      8.21 o 
  -5   2  22      748.93      757.34     24.53 o 
  -4   2  22      141.67      160.53     10.20 o 
  -3   2  22       70.83       64.03      8.75 o 
  -2   2  22       53.53       54.63      8.68 o 
  -1   2  22      282.53      328.63     14.26 o 
   0   2  22      168.67      133.01     10.10 o 
   1   2  22      132.25      137.61     10.47 o 
   2   2  22       42.34       42.34      9.33 o 
   3   2  22      124.52      132.85     11.03 o 
   4   2  22      319.33      358.16     22.36 o 
   5   2  22       14.94        8.37      9.44 o 
   6   2  22        2.64        0.85      9.96 o 
   7   2  22       81.38       93.85     13.18 o 
   8   2  22       60.40       53.09     13.34 o 
   9   2  22       13.67       14.35     13.87 o 
  10   2  22        7.71        8.75     14.10 o 
 -15   3  22        2.15       -2.99     22.11 o 
 -14   3  22       39.77       31.76     10.80 o 
 -13   3  22       30.96       38.04     10.26 o 
 -12   3  22       34.88       38.27     10.02 o 
 -11   3  22       38.38       29.39     10.24 o 
 -10   3  22       21.94       18.78      9.36 o 
  -9   3  22        9.75       -4.01      8.48 o 
  -8   3  22       44.13       24.54      8.78 o 
  -7   3  22       17.13       13.29     23.72 o 
  -6   3  22        9.75       25.78     10.78 o 
  -5   3  22       54.08       67.64     10.74 o 
  -4   3  22       31.47       23.67     10.00 o 
  -3   3  22       27.80       41.97     10.39 o 
  -2   3  22        7.28        4.53     10.18 o 
  -1   3  22       12.97        9.66     11.80 o 
   0   3  22      107.40       93.06      9.99 o 
   1   3  22      163.69      146.50     10.93 o 
   2   3  22        3.59       -1.20      9.07 o 
   3   3  22       32.29       31.21      9.65 o 
   4   3  22       10.11       -3.56      9.84 o 
   5   3  22        0.76        2.49     10.58 o 
   6   3  22       14.43        9.25     10.72 o 
   7   3  22        0.09       18.81     11.08 o 
   8   3  22       19.27       29.51     11.77 o 
 -11   4  22       22.25       -6.97     12.81 o 
 -10   4  22       30.63       38.66     19.95 o 
  -9   4  22        8.29       10.92     12.03 o 
  -8   4  22        6.48        9.18     11.61 o 
  -7   4  22       58.63       60.96     12.18 o 
  -6   4  22       14.91       14.04     11.20 o 
  -5   4  22       15.32       -2.61     10.95 o 
  -4   4  22        0.25       -3.77     10.79 o 
  -3   4  22       33.76       35.31     11.56 o 
  -2   4  22       50.26       67.62     19.04 o 
  -1   4  22       20.24       43.55     18.35 o 
   0   4  22       52.05       25.09     17.53 o 
   1   4  22      120.82      126.30     20.36 o 
   2   4  22       15.06        7.58     17.80 o 
   3   4  22       22.54       -4.12     18.35 o 
   4   4  22        2.65       -4.80     16.08 o 
   5   4  22        9.68       19.89     12.84 o 
 -10  -4  23       18.67       45.24     27.76 o 
  -9  -4  23        6.17       46.02     28.01 o 
  -8  -4  23        5.93      -25.73     25.73 o 
  -7  -4  23       20.66       12.91     26.45 o 
  -6  -4  23        2.53       -6.35     25.32 o 
  -5  -4  23        5.19       22.17     25.28 o 
  -4  -4  23       13.08      -19.18     22.14 o 
  -3  -4  23        5.50        8.61     24.79 o 
  -2  -4  23        0.93       -2.11     22.34 o 
  -1  -4  23        0.09       -5.68     24.01 o 
   0  -4  23        1.08       15.90     24.98 o 
   1  -4  23       21.89       28.69     23.52 o 
   2  -4  23        1.52      -13.35     24.60 o 
   3  -4  23       28.28      -15.23     24.66 o 
 -14  -3  23        1.32        1.00     16.39 o 
 -13  -3  23        1.18      -15.34     15.34 o 
 -12  -3  23       28.50       25.55     15.37 o 
 -11  -3  23       25.24        1.48     21.61 o 
 -10  -3  23       63.34       60.29     14.67 o 
  -9  -3  23       12.59        6.50     13.26 o 
  -8  -3  23       12.39       31.73     13.36 o 
  -7  -3  23       59.84       26.43     13.08 o 
  -6  -3  23       13.16       34.38     23.14 o 
  -5  -3  23        8.81        6.62     12.59 o 
  -4  -3  23      237.20      228.13     16.96 o 
  -3  -3  23        2.56       13.78     18.84 o 
  -2  -3  23        7.12        9.04     12.69 o 
  -1  -3  23        1.93        1.72     12.13 o 
   0  -3  23       31.79       35.83     12.54 o 
   1  -3  23      152.00      105.55     13.99 o 
   2  -3  23       41.11       39.61     13.53 o 
   3  -3  23        0.26       -2.13     15.21 o 
   4  -3  23       74.13       60.42     13.31 o 
   5  -3  23        0.18        1.62     12.84 o 
   6  -3  23       36.52       32.22     13.58 o 
   7  -3  23        9.70       25.04     13.30 o 
 -16  -2  23       17.57       16.02     16.81 o 
 -15  -2  23       15.93       32.51     15.56 o 
 -14  -2  23       67.28       28.88     15.29 o 
 -13  -2  23       47.29       56.35     22.93 o 
 -12  -2  23        3.29        8.87     13.86 o 
 -11  -2  23        1.11       16.64     13.87 o 
 -10  -2  23        4.29       -6.26     13.44 o 
  -9  -2  23       21.93       43.17     13.62 o 
  -8  -2  23      124.84      122.05     14.29 o 
  -7  -2  23        1.19       11.16     12.26 o 
  -6  -2  23       99.02       89.26     14.14 o 
  -5  -2  23      239.86      209.33     23.57 o 
  -4  -2  23       41.37       42.28     12.69 o 
  -3  -2  23        0.64        6.98     12.13 o 
  -2  -2  23        6.45        2.72     11.66 o 
  -1  -2  23       30.34       15.09     12.18 o 
   0  -2  23       46.16       21.40     12.09 o 
   1  -2  23      106.41       95.48     14.18 o 
   2  -2  23       38.49       19.78     19.99 o 
   3  -2  23      403.04      407.71     34.94 o 
   4  -2  23       31.82       54.82     22.95 o 
   5  -2  23        2.87       -1.49     22.55 o 
   6  -2  23       10.84       13.23     23.53 o 
   7  -2  23        2.09      -11.40     24.20 o 
   8  -2  23       11.70        7.76     23.26 o 
   9  -2  23       14.54      -20.72     25.46 o 
 -17  -1  23      196.07      248.70     29.23 o 
 -16  -1  23       15.10       29.98     21.57 o 
 -15  -1  23       89.50       71.11     22.04 o 
 -14  -1  23        1.59       16.63     19.97 o 
 -13  -1  23       39.89       15.91     32.74 o 
 -12  -1  23      157.44      185.76     16.91 o 
 -11  -1  23      142.78      142.32     10.85 o 
 -10  -1  23       95.39       74.76      9.68 o 
  -9  -1  23      565.30      634.70     21.70 o 
  -8  -1  23       64.40       67.40     10.05 o 
  -7  -1  23       33.15       36.13      8.47 o 
  -6  -1  23      138.63      165.06     17.73 o 
  -5  -1  23       82.30       67.32      8.59 o 
  -4  -1  23      216.87      208.88     10.85 o 
  -3  -1  23       49.58       55.25      8.43 o 
  -2  -1  23       85.32       63.41     20.30 o 
  -1  -1  23      155.71      164.68     23.08 o 
   0  -1  23       56.62       79.51     20.41 o
[truncated: 45,252 more chars]
